# Supplementary material for: Hepatitis C Virus NS3/4A Inhibition and Host Immunomodulation by Tannins from Terminalia chebula: A Structural Perspective
Source: Molecules. 2022 Feb 5;27(3):1076. doi: 10.3390/molecules27031076 (PMC8839135; doi:10.3390/molecules27031076)
Supplement: Supplementary file 1 [file molecules-27-01076-s001.zip]

Archive with 1 entries (1 files):
- Supplementary_tables_HCV_NS3.xlsx
