# Supplementary material for: Hepatitis C Virus NS3/4A Inhibition and Host Immunomodulation by Tannins from Terminalia chebula: A Structural Perspective
Source: Molecules. 2022 Feb 5;27(3):1076. doi: 10.3390/molecules27031076 (PMC8839135; doi:10.3390/molecules27031076)
Supplement: Supplementary file 1 [file molecules-27-01076-s001.zip › Supplementary_tables_HCV_NS3.xlsx]

## Sheet: S1
Table S1: List of phytocompounds from Terminalia chebula
Phytocompound name	PubChem CID	Canonical SMILES
1,2,3,4,6-penta-O-galloyl-e-D-glucose	15945060	C1=C(C=C(C(=C1O)O)O)C(=O)OCC2[C@H]([C@@H]([C@@H]([C@@H](O2)OC(=O)C3=CC(=C(C(=C3)O)O)O)OC(=O)C4=CC(=C(C(=C4)O)O)O)OC(=O)C5=CC(=C(C(=C5)O)O)O)OC(=O)C6=CC(=C(C(=C6)O)O)O
1,3,4,6-Tetra-O-galloyl-β-D-glucose	471531	C1=C(C=C(C(=C1O)O)O)C(=O)OCC2C(C(C(C(O2)OC(=O)C3=CC(=C(C(=C3)O)O)O)O)OC(=O)C4=CC(=C(C(=C4)O)O)O)OC(=O)C5=CC(=C(C(=C5)O)O)O
1,3,6-Tri-O-galloyl-β-D-glucose	452707	C1=C(C=C(C(=C1O)O)O)C(=O)OC[C@@H]2[C@H]([C@@H]([C@H]([C@@H](O2)OC(=O)C3=CC(=C(C(=C3)O)O)O)O)OC(=O)C4=CC(=C(C(=C4)O)O)O)O
1,6,-di-O-galloyl-D-glucose	91227631	C1=C(C=C(C(=C1O)O)O)C(=O)OC[C@@H]2[C@H]([C@@H]([C@H](C(O2)OC(=O)C3=CC(=C(C(=C3)O)O)O)O)O)O
2,3,4,6 tetra-O-galloyl-β-D-glucose	101011018	C1=C(C=C(C(=C1O)O)O)C(=O)OC[C@H]([C@H]([C@@H]([C@H](C=O)OC(=O)C2=CC(=C(C(=C2)O)O)O)OC(=O)C3=CC(=C(C(=C3)O)O)O)OC(=O)C4=CC(=C(C(=C4)O)O)O)O
2α-hydroxyursolic acid	5318379	C[C@H]1C(CC[C@]2(C1C3=CCC4[C@](C3(CC2)C)(CCC5[C@@]4(CC([C@@H](C5(C)C)O)O)C)C)C(=O)O)C
3,4,6-tri-O-galloyl-D- glucose	14188641	C1=C(C=C(C(=C1O)O)O)C(=O)OC[C@@H]2[C@H]([C@@H]([C@H]([C@@H](O2)O)O)OC(=O)C3=CC(=C(C(=C3)O)O)O)OC(=O)C4=CC(=C(C(=C4)O)O)O
3,4′-Dimethoxy quercetin	5380905	COC1=C(C=C(C=C1)C2=C(C(=O)C3=C(C=C(C=C3O2)O)O)OC)O
3-Methoxy quercetin	10783637	CC1=C(C(=C2C(=C1O)C(=O)C(=C(O2)C3=CC(=C(C=C3)O)O)OC)C)O
6-O-Galloyl-β-D-glucose	129637775	[2H]C1=C(C=C(C(=C1O)O)O)C(=O)OC[C@H]([C@H]([C@@H]([C@H](C=O)O)O)O)O
Beta-sitosterol	86821	CCC(CCC(C)C1CCC2C1(CCC3C2CC=C4C3(CCC(C4)O)C)C)C(C)C
Casuarinin	157395	C1C(C(OC(=O)C2=CC(=C(C(=C2C3=C(C(=C(C=C3C(=O)O1)O)O)O)O)O)O)C4C5C(C6=C(C(=C(C(=C6C(=O)O5)C7=C(C(=C(C=C7C(=O)O4)O)O)O)O)O)O)O)OC(=O)C8=CC(=C(C(=C8)O)O)O
Chebulagic acid	250397	C1C2C3C(C(C(O2)OC(=O)C4=CC(=C(C(=C4)O)O)O)OC(=O)C5=CC(=C(C6=C5C(C(C(=O)O3)CC(=O)O)C(C(=O)O6)O)O)O)OC(=O)C7=CC(=C(C(=C7C8=C(C(=C(C=C8C(=O)O1)O)O)O)O)O)O
Chebulanin	75034370	C1=C(C=C(C(=C1O)O)O)C(=O)OC2C3C(C(C(O2)CO)OC(=O)C(C4C(C(=O)OC5=C4C(=CC(=C5O)O)C(=O)O3)O)CC(=O)O)O
Chebulic acid	71308174	C1=C2C(=C(C(=C1O)O)O)[C@@H]([C@H](OC2=O)C(=O)O)[C@H](CC(=O)O)C(=O)O
Chebulinic acid	72284	C1=C(C=C(C(=C1O)O)O)C(=O)OC[C@@H]2[C@@H]3[C@@H]([C@H]([C@@H](O2)OC(=O)C4=CC(=C(C(=C4)O)O)O)OC(=O)C5=CC(=C(C6=C5[C@H]([C@@H](C(=O)O3)CC(=O)O)[C@@H](C(=O)O6)O)O)O)OC(=O)C7=CC(=C(C(=C7)O)O)O
Chebulosides II	44567150	C[C@@]12CC[C@]3(CCC(C[C@H]3C1=CC[C@H]4[C@]2(C[C@H]([C@@H]5[C@@]4(C[C@H]([C@@H]([C@@]5(C)CO)O)O)C)O)C)(C)C)C(=O)O[C@H]6[C@@H]([C@H]([C@@H]([C@H](O6)CO)O)O)O
Corilagin	73568	C1[C@@H]2[C@H]([C@@H]([C@H]([C@@H](O2)OC(=O)C3=CC(=C(C(=C3)O)O)O)O)OC(=O)C4=CC(=C(C(=C4C5=C(C(=C(C=C5C(=O)O1)O)O)O)O)O)O)O
Ellagic acid	5281855	C1=C2C3=C(C(=C1O)O)OC(=O)C4=CC(=C(C(=C43)OC2=O)O)O
Eschweilenol C	10026656	C[C@H]1[C@@H]([C@H]([C@H]([C@@H](O1)OC2=C(C3=C4C(=C2)C(=O)OC5=C4C(=CC(=C5O)O)C(=O)O3)O)O)O)O
Eugenol	3314	COC1=C(C=CC(=C1)CC=C)O
Gallic acid	370	C1=C(C=C(C(=C1O)O)O)C(=O)O
Isoquercetin	5280804	C1=CC(=C(C=C1C2=C(C(=O)C3=C(C=C(C=C3O2)O)O)O[C@H]4[C@@H]([C@H]([C@@H]([C@H](O4)CO)O)O)O)O)O
Luteolin	5280445	C1=CC(=C(C=C1C2=CC(=O)C3=C(C=C(C=C3O2)O)O)O)O
Neochebulagic acid	14483082	C1C2C(C(C(C(O2)OC(=O)C3=CC(=C(C(=C3)O)O)O)O)OC(=O)C4=CC(=C(C(=C4C5=C(C(=C(C=C5C(=O)O1)O)O)O)O)O)O)OC(=O)C(CC(=O)O)C6C(OC(=O)C7=CC(=C(C(=C67)O)O)O)C(=O)O
Neochebulinic acid	44584488	C1=C(C=C(C(=C1O)O)O)C(=O)OC[C@@H]2[C@H]([C@@H]([C@H]([C@@H](O2)OC(=O)C3=CC(=C(C(=C3)O)O)O)O)OC(=O)C4=CC(=C(C(=C4)O)O)O)OC(=O)CCC(=O)OC5C(OC(=O)C6=CC(=C(C(=C56)O)O)O)C(=O)O
Phyllanemblinin E	101151868	C1=C(C=C(C(=C1O)O)O)C(=O)O[C@H]2[C@@H]([C@@H]([C@@H]([C@H](O2)CO)OC(=O)[C@@H](CC(=O)O)[C@@H]3[C@H](OC(=O)C4=CC(=C(C(=C34)O)O)O)C(=O)O)O)O
Phyllanemblinin F	101151869	C1=C(C=C(C(=C1O)O)O)C(=O)O[C@H]2[C@@H]([C@H]([C@@H]([C@H](O2)COC(=O)C(CC(=O)O)[C@@H]3[C@H](OC(=O)C4=CC(=C(C(=C34)O)O)O)C(=O)O)O)O)O
Punicacortein C	16129720	C1C(C(OC(=O)C2=CC(=C(C(=C2C3=C(C(=C4C5=C3C(=O)OC6=C(C(=C(C7=C(C(=C(C=C7C(=O)O1)O)O)O)C(=C56)C(=O)O4)O)O)O)O)O)O)O)C8C9C(C1=C(C(=C(C(=C1C(=O)O9)C1=C(C(=C(C=C1C(=O)O8)O)O)O)O)O)O)O)O
Punicacortein D	14035447	C1=C(C=C(C(=C1O)O)O)C(=O)O[C@H](CO)[C@H]([C@H]2[C@@H]3[C@H](C4=C(C(=C(C(=C4C(=O)O3)C5=C(C(=C(C=C5C(=O)O2)O)O)O)O)O)O)O)O
Punicalagin	44584733	C1[C@@H]2[C@H]([C@H]3[C@H](C(O2)O)OC(=O)C4=CC(=C(C(=C4C5=C(C(=C(C=C5C(=O)O3)O)O)O)O)O)O)OC(=O)C6=CC(=C(C(=C6C7=C(C(=C8C9=C7C(=O)OC2=C(C(=C(C3=C(C(=C(C=C3C(=O)O1)O)O)O)C(=C92)C(=O)O8)O)O)O)O)O)O)O
Quercetin	5280343	C1=CC(=C(C=C1C2=C(C(=O)C3=C(C=C(C=C3O2)O)O)O)O)O
Rutin	5280805	C[C@H]1[C@@H]([C@H]([C@H]([C@@H](O1)OC[C@@H]2[C@H]([C@@H]([C@H]([C@@H](O2)OC3=C(OC4=CC(=CC(=C4C3=O)O)O)C5=CC(=C(C=C5)O)O)O)O)O)O)O)O
Sennoside	656822	C1=CC2=C(C(=C1)O[C@H]3[C@@H]([C@H]([C@@H]([C@H](O3)CO)O)O)O)C(=O)C4=C(C2C5C6=C(C(=CC=C6)O[C@H]7[C@@H]([C@H]([C@@H]([C@H](O7)CO)O)O)O)C(=O)C8=C5C=C(C=C8O)C(=O)O)C=C(C=C4O)C(=O)O
Tellimagrandin I	442690	C1[C@@H]2[C@H]([C@@H]([C@H](C(O2)O)OC(=O)C3=CC(=C(C(=C3)O)O)O)OC(=O)C4=CC(=C(C(=C4)O)O)O)OC(=O)C5=CC(=C(C(=C5C6=C(C(=C(C=C6C(=O)O1)O)O)O)O)O)O
Tercatain	14411426	C1[C@@H]2[C@H]([C@@H]([C@H]([C@@H](O2)OC(=O)C3=CC(=C(C(=C3)O)O)O)O)OC(=O)C4=CC(=C(C(=C4C5=C(C(=C(C=C5C(=O)O1)O)O)O)O)O)O)OC(=O)C6=CC(=C(C(=C6)O)O)O
Terchebulin	16175789	C1C2C(C3C(C(O2)O)OC(=O)C4=CC(=C(C(=C4C5=C(C(=C(C=C5C(=O)O3)O)O)O)O)O)O)OC(=O)C6=CC(=C(C(=C6C7=C(C(=C8C9=C7C(=O)OC2=C9C(=CC(=C2O)OC2=C(C(=C(C=C2C(=O)O1)O)O)O)C(=O)O8)O)O)O)O)O
Terflavin- B	44584734	C1=C(C=C(C(=C1O)O)O)C(=O)OC[C@@H]2[C@H]([C@@H]([C@H](C(O2)O)O)O)OC(=O)C3=CC(=C(C(=C3C4=C(C(=C5C6=C4C(=O)OC7=C6C(=CC(=C7O)O)C(=O)O5)O)O)O)O)O
Terflavin-A	16175788	C1=C(C=C(C(=C1O)O)O)C(=O)OC[C@@H]2[C@H]([C@H]3[C@H](C(O2)O)OC(=O)C4=CC(=C(C(=C4C5=C(C(=C(C=C5C(=O)O3)O)O)O)O)O)O)OC(=O)C6=CC(=C(C(=C6C7=C(C(=C8C9=C7C(=O)OC1=C9C(=CC(=C1O)O)C(=O)O8)O)O)O)O)O
Terflavin-C	101589227	C1=C2C(=C(C(=C1O)O)O)C3=C(C(=C(C=C3C(=O)O[C@@H]4[C@H]([C@@H]([C@H](O[C@H]4O)CO)OC(=O)C5=CC(=C(C(=C5C6=C(C(=C7C8=C6C(=O)OC9=C8C(=CC(=C9O)O)C(=O)O7)O)O)O)O)O)OC2=O)O)O)O
Terflavin-D	101587737	C1=C2C3=C(C(=C1O)O)OC(=O)C4=C3C(=C(C(=C4C5=C(C(=C(C=C5C(=O)O[C@@H]6[C@H](O[C@H]([C@@H]([C@H]6O)O)O)CO)O)O)O)O)O)OC2=O
References
Available at PCIDB: https://www.genome.jp/db/pcidb/kna_species/8627#metabolite
Available at Dr. Dukes DB: https://phytochem.nal.usda.gov/phytochem/plants/show/1967?part=&_ubiq=&ubiq=on
Chattopadhyay RR, Bhattacharyya SK. PHCOG REV.: Plant Review Terminalia chebula: An update. Pharmacognosy Reviews. 2007:1(1):151-6.
Rathinamoorthy R, Thilagavathi G. Terminalia chebula-review on pharmacological and biochemical studies. Int J PharmTech Res. 2014
Afshari AR, Sadeghnia HR, Mollazadeh H. A review on potential mechanisms of Terminalia chebula in Alzheimer’s disease. Advances in Pharmacological Sciences. 2016;2016. http://dx.doi.org/10.1155/2016/8964849
Hukkeri VI, Joshi MP, Deshpande MN, Nagare SK, Korgaonkar AM. Phyto-pharmacological review of Terminalia chebula Retz. Natural Products an Indian Journal. 2010;6(1).
Ashwini R, Gajalakshmi S, Mythili S, Sathiavelu A. Terminalia chebula-a pharmacological review. J Pharm Res. 2011;4(9):2884-7.
Bag A, Bhattacharyya SK, Chattopadhyay RR. The development of Terminalia chebula Retz.(Combretaceae) in clinical research. Asian Pacific journal of tropical biomedicine. 2013;3(3):244-52.
Gupta A, Mishra AK, Bansal P, Singh R, Kumar S, Gupta V. Phytochemistry and Pharmacological activities of Haritaki-A review. Journal of pharmacy research. 2010;3(2):417-24.
Nigam M, Mishra AP, Adhikari‐Devkota A, Dirar AI, Hassan MM, Adhikari A, Belwal T, Devkota HP. Fruits of Terminalia chebula Retz.: A review on traditional uses, bioactive chemical constituents and pharmacological activities. Phytotherapy Research. 2020.
Chang Z, Zhang Q, Liang W, Zhou K, Jian P, She G, Zhang L. A Comprehensive Review of the Structure Elucidation of Tannins from Terminalia Linn. Evidence-Based Complementary and Alternative Medicine. 2019 Nov 15;2019.

## Sheet: S2
Table S2: Reported pathways involved in the pathogenesis of HCV infection and immune system modulation
Available at: https://www.genome.jp/dbget-bin/www_bget?pathway+hsa05160
Pathways modulated by the HCV
nt06110	MAPK signaling (viruses and bacteria)
nt06114	PI3K signaling (viruses)
nt06121	TLR signaling (viruses and bacteria)
nt06122	IFN signaling (viruses)
nt06123	TNF signaling (viruses and bacteria)
nt06130	Cell cycle (viruses)
nt06131	Apoptosis (viruses and bacteria)
nt06133	RIG-I signaling (viruses)
nt06137	OAS/RNase L pathway (viruses)
nt06210	ERK signaling
nt06214	PI3K signaling
nt06222	IFN signaling
nt06263	Hepatocellular carcinoma
Interaction between HCV protein molecule and human molecular pathways
N00269	HCV core to TNF-NFKB signaling pathway
N00270	HCV Core to IFN signaling pathway
N00271	HCV NS3/4A to RIG-I-like receptor signaling pathway
N00272	HCV NS5A to PI3K signaling pathway
N00273	HCV NS5A to oligoadenylate synthetase (OAS)/RNase L pathway
N00274	HCV NS5A to RAS-ERK signaling pathway
N00516	HCV NS3/4A to TLR3-IRF3 signaling pathway
N00517	HCV NS3/4A to TLR3-IRF3 signaling pathway
N00518	HCV Core to ERK signaling pathway
N00519	HCV Core to ERK signaling pathway
N00520	HCV NS5A to p21-cell cycle G1/S
N00521	HCV Core to p21-cell cycle G1/S
N00522	HCV NS3 to p21-cell cycle G1/S
N00523	HCV Core to p21-cell cycle G1/S
N00524	HCV NS5A to extrinsic apoptotic pathway
N00525	HCV NS5A to TNF-NFKB signaling pathway
N00526	HCV NS3 to crosstalk between extrinsic and intrinsic apoptotic pathways
N00527	HCV Core to crosstalk between extrinsic and intrinsic apoptotic pathways
N00528	HCV core to extrinsic apoptotic pathway
N00529	HCV core to RXRA/PPARA-mediated transcription
N00530	HCV core to RXRA/LXRA-mediated transcription
Pathways associated with immune system
Available at: https://www.genome.jp/kegg-bin/get_htext#B26
Hematopoietic cell lineage
Complement and coagulation cascades
Platelet activation
Toll-like receptor signaling pathway
Toll and Imd signaling pathway
NOD-like receptor signaling pathway
RIG-I-like receptor signaling pathway
Cytosolic DNA-sensing pathway
C-type lectin receptor signaling pathway
Natural killer cell mediated cytotoxicity
Antigen processing and presentation
T cell receptor signaling pathway
Th1 and Th2 cell differentiation
Th17 cell differentiation
IL-17 signaling pathway
B cell receptor signaling pathway
Fc epsilon RI signaling pathway
Fc gamma R-mediated phagocytosis
Leukocyte transendothelial migration
Intestinal immune network for IgA production
Chemokine signaling pathway

## Sheet: S3
Table S3: Probable protein targets modulated by the phytocompounds
Phytocompound name	ID	Name	P value
3,4′-Dimethoxy quercetin	ABCB1	P-glycoprotein 1	0.7
3-Methoxy quercetin	ABCB1	P-glycoprotein 1	0.7
Luteolin	ABCB1	P-glycoprotein 1	0.7
Quercetin	ABCB1	P-glycoprotein 1	0.7
3,4′-Dimethoxy quercetin	ABCB5	P-glycoprotein (P-gp)	0.74
3-Methoxy quercetin	ABCB5	P-glycoprotein (P-gp)	0.7
Luteolin	ABCB5	P-glycoprotein (P-gp)	0.74
Quercetin	ABCB5	P-glycoprotein (P-gp)	0.81
3,4′-Dimethoxy quercetin	ABCG2	ATP-binding cassette sub-family G member 2	0.9
3-Methoxy quercetin	ABCG2	ATP-binding cassette sub-family G member 2	0.81
Luteolin	ABCG2	ATP-binding cassette sub-family G member 2	0.9
Quercetin	ABCG2	ATP-binding cassette sub-family G member 2	1
3,4′-Dimethoxy quercetin	ABL1	Tyrosine-protein kinase ABL1	0.7
3,4′-Dimethoxy quercetin	ACHE	Acetylcholinesterase	0.7
Luteolin	ACHE	Acetylcholinesterase	0.7
Quercetin	ACHE	Acetylcholinesterase	0.7
Quercetin	ACP1	Low molecular weight phosphotyrosine protein phosphatase (LMWPTP)	0.7
3,4′-Dimethoxy quercetin	ADORA1	Adenosine receptor A1	0.88
3-Methoxy quercetin	ADORA1	Adenosine receptor A1	0.81
Isoquercetin	ADORA1	Adenosine receptor A1	0.7
Luteolin	ADORA1	Adenosine receptor A1	0.74
Quercetin	ADORA1	Adenosine receptor A1	0.7
3,4′-Dimethoxy quercetin	ADORA2A	Adenosine Receptors A2a (A2a)	0.82
3-Methoxy quercetin	ADORA2A	Adenosine Receptors A2a (A2a)	0.75
Luteolin	ADORA2A	Adenosine Receptors A2a (A2a)	0.84
Quercetin	ADORA2A	Adenosine Receptors A2a (A2a)	0.92
3,4′-Dimethoxy quercetin	ADORA3	Adenosine receptor A3	0.7
3-Methoxy quercetin	ADORA3	Adenosine receptor A3	0.76
Isoquercetin	ADORA3	Adenosine receptor A3	0.7
Luteolin	ADORA3	Adenosine receptor A3	0.84
Quercetin	ADORA3	Adenosine receptor A3	0.7
Rutin	ADORA3	Adenosine receptor A3	0.7
Isoquercetin	ADRA2A	Alpha-2A adrenergic receptor	0.89
Rutin	ADRA2A	Alpha-2A adrenergic receptor	0.87
3,4′-Dimethoxy quercetin	AHR	Aryl hydrocarbon receptor	0.85
3-Methoxy quercetin	AHR	Aryl hydrocarbon receptor	0.77
Luteolin	AHR	Aryl hydrocarbon receptor	0.86
Quercetin	AHR	Aryl hydrocarbon receptor	0.94
3,4′-Dimethoxy quercetin	AKR1B1	Aldose reductase	0.81
3,4′-Dimethoxy quercetin	AKR1B1	Aldose reductase (ALR2)	0.7
3,4′-Dimethoxy quercetin	AKR1B1	Aldose reductase (AR)	0.9
3-Methoxy quercetin	AKR1B1	Aldose reductase	0.74
3-Methoxy quercetin	AKR1B1	Aldose reductase (ALR2)	0.7
3-Methoxy quercetin	AKR1B1	Aldose reductase (AR)	0.81
Ellagic acid	AKR1B1	Aldose reductase (AR)	1
Isoquercetin	AKR1B1	Aldose reductase	0.87
Isoquercetin	AKR1B1	Aldose reductase (AR)	0.89
Luteolin	AKR1B1	Aldose reductase	0.81
Luteolin	AKR1B1	Aldose reductase (ALR2)	0.71
Luteolin	AKR1B1	Aldose reductase (AR)	0.9
Quercetin	AKR1B1	Aldose reductase	0.8
Quercetin	AKR1B1	Aldose reductase (ALR2)	0.7
Quercetin	AKR1B1	Aldose reductase (AR)	1
Rutin	AKR1B1	Aldose reductase	0.85
Rutin	AKR1B1	Aldose reductase (AR)	0.87
2α-hydroxyursolic acid	AKR1B10	Aldo-keto reductase family member 1B10 (AKR1B10)	0.99
Luteolin	AKR1C3	17-beta-Hydroxysteroid Dehydrogenase 5 (17-beta-HSD5, AKR1C3)	0.74
Quercetin	AKR1C3	17-beta-Hydroxysteroid Dehydrogenase 5 (17-beta-HSD5, AKR1C3)	0.71
Eugenol	ALOX1	Lipoxygenase-1	0.7
3,4′-Dimethoxy quercetin	ALOX12	12-Lipoxygenase (12-LOX)	0.87
3,4′-Dimethoxy quercetin	ALOX12	Arachidonate 12-lipoxygenase	0.73
3-Methoxy quercetin	ALOX12	12-Lipoxygenase (12-LOX)	0.79
3-Methoxy quercetin	ALOX12	Arachidonate 12-lipoxygenase	0.7
Luteolin	ALOX12	12-Lipoxygenase (12-LOX)	0.88
Luteolin	ALOX12	Arachidonate 12-lipoxygenase	0.86
Quercetin	ALOX12	12-Lipoxygenase (12-LOX)	0.97
Quercetin	ALOX12	Arachidonate 12-lipoxygenase	0.81
2α-hydroxyursolic acid	ALOX15	Arachidonate 15-lipoxygenase	0.7
3,4′-Dimethoxy quercetin	ALOX15	Arachidonate 15-lipoxygenase	0.73
3,4′-Dimethoxy quercetin	ALOX15	Arachidonate 15-lipoxygenase, type II	0.73
3-Methoxy quercetin	ALOX15	Arachidonate 15-lipoxygenase	0.7
3-Methoxy quercetin	ALOX15	Arachidonate 15-lipoxygenase, type II	0.7
Eugenol	ALOX15	Arachidonate 15-lipoxygenase	0.7
Luteolin	ALOX15	Arachidonate 15-lipoxygenase	0.86
Luteolin	ALOX15	Arachidonate 15-lipoxygenase, type II	0.86
Quercetin	ALOX15	Arachidonate 15-lipoxygenase	0.81
Quercetin	ALOX15	Arachidonate 15-lipoxygenase, type II	0.81
3,4′-Dimethoxy quercetin	ALOX5	Arachidonate 5-lipoxygenase	0.73
3-Methoxy quercetin	ALOX5	Arachidonate 5-lipoxygenase	0.7
Isoquercetin	ALOX5	Arachidonate 5-lipoxygenase	0.7
Luteolin	ALOX5	Arachidonate 5-lipoxygenase	0.86
Quercetin	ALOX5	Arachidonate 5-lipoxygenase	0.81
Rutin	ALOX5	Arachidonate 5-lipoxygenase	0.7
Isoquercetin	ALPI	Intestinal alkaline phosphatase	0.84
Luteolin	ALPI	Intestinal alkaline phosphatase	0.73
Rutin	ALPI	Intestinal alkaline phosphatase	0.83
Luteolin	APP	Beta amyloid A4 protein	0.7
2α-hydroxyursolic acid	AR	Androgen Receptor	0.7
Beta-sitosterol	AR	Androgen Receptor	0.8
Luteolin	AR	Androgen Receptor	0.76
Quercetin	AR	Androgen Receptor	0.7
Chebulosides II	ATP1A1	Na,K-ATPase α1β1	0.7
Chebulosides II	ATP1A2	Na,K-ATPase α2β1	0.7
3,4′-Dimethoxy quercetin	AURKB	Aurora kinase B	0.9
3-Methoxy quercetin	AURKB	Aurora kinase B	0.81
Luteolin	AURKB	Aurora kinase B	0.9
Quercetin	AURKB	Aurora kinase B	1
3,4′-Dimethoxy quercetin	AXL	Tyrosine-protein kinase receptor UFO	0.9
3-Methoxy quercetin	AXL	Tyrosine-protein kinase receptor UFO	0.81
Luteolin	AXL	Tyrosine-protein kinase receptor UFO	0.9
Quercetin	AXL	Tyrosine-protein kinase receptor UFO	1
3,4′-Dimethoxy quercetin	BACE1	Beta-secretase 1	0.7
3-Methoxy quercetin	BACE1	Beta-secretase 1	0.7
Luteolin	BACE1	Beta-secretase 1	0.7
Punicacortein C	BACE1	Beta-secretase 1	0.77
Punicalagin	BACE1	Beta-secretase 1	1
Quercetin	BACE1	Beta-secretase 1	0.7
Terchebulin	BACE1	Beta-secretase 1	0.9
Terflavin- B	BACE1	Beta-secretase 1	0.96
Terflavin-A	BACE1	Beta-secretase 1	1
Terflavin-C	BACE1	Beta-secretase 1	1
Terflavin-D	BACE1	Beta-secretase 1	0.95
3,4′-Dimethoxy quercetin	BCHE	Cholinesterases	0.7
Luteolin	BCHE	Cholinesterases	0.7
Ellagic acid	CA1	Carbonic anhydrase 1	0.7
Eschweilenol C	CA1	Carbonic anhydrase 1	0.7
Eugenol	CA1	Carbonic Anhydrase (mtCA 1)	0.7
3,4′-Dimethoxy quercetin	CA12	Carbonic anhydrase 12	0.9
3-Methoxy quercetin	CA12	Carbonic anhydrase 12	0.81
Ellagic acid	CA12	Carbonic anhydrase 12	0.7
Eschweilenol C	CA12	Carbonic anhydrase 12	0.83
Isoquercetin	CA12	Carbonic anhydrase 12	0.84
Luteolin	CA12	Carbonic anhydrase 12	0.85
Quercetin	CA12	Carbonic anhydrase 12	0.94
Rutin	CA12	Carbonic anhydrase 12	0.85
3,4′-Dimethoxy quercetin	CA2	Carbonic anhydrase 2	0.9
3-Methoxy quercetin	CA2	Carbonic anhydrase 2	0.81
Eschweilenol C	CA2	Carbonic anhydrase 2	0.7
Eugenol	CA2	beta-Carbonic Anhydrase	0.7
Eugenol	CA2	Carbonic Anhydrase 2 (Can2)	0.7
Isoquercetin	CA2	Carbonic anhydrase 2	0.87
Luteolin	CA2	Carbonic anhydrase 2	0.85
Quercetin	CA2	Carbonic anhydrase 2	0.94
Rutin	CA2	Carbonic anhydrase 2	0.86
3,4′-Dimethoxy quercetin	CA4	Carbonic anhydrase 4	0.81
3-Methoxy quercetin	CA4	Carbonic anhydrase 4	0.73
Isoquercetin	CA4	Carbonic anhydrase 4	0.84
Luteolin	CA4	Carbonic anhydrase 4	1
Quercetin	CA4	Carbonic anhydrase 4	0.9
Rutin	CA4	Carbonic anhydrase 4	0.85
3,4′-Dimethoxy quercetin	CA7	Carbonic anhydrase 7	0.9
3-Methoxy quercetin	CA7	Carbonic anhydrase 7	0.81
Isoquercetin	CA7	Carbonic anhydrase 7	0.84
Luteolin	CA7	Carbonic anhydrase 7	0.85
Quercetin	CA7	Carbonic anhydrase 7	0.94
Rutin	CA7	Carbonic anhydrase 7	0.85
Ellagic acid	CA9	Carbonic anhydrase 9	0.72
Eschweilenol C	CA9	Carbonic anhydrase 9	0.78
3,4′-Dimethoxy quercetin	CBR1	Carbonyl reductase [NADPH] 1	0.72
Luteolin	CBR1	Carbonyl reductase [NADPH] 1	0.89
Quercetin	CBR1	Carbonyl reductase [NADPH] 1	0.8
2α-hydroxyursolic acid	CD81	CD81 antigen	0.9
2α-hydroxyursolic acid	CDC25B	Dual specificity phosphatase Cdc25B	0.96
3,4′-Dimethoxy quercetin	CDK1	Cyclin-dependent kinase 1	0.9
3,4′-Dimethoxy quercetin	CDK1	Cyclin-Dependent Kinase 1 (CDK1)	0.87
3-Methoxy quercetin	CDK1	Cyclin-dependent kinase 1	0.81
3-Methoxy quercetin	CDK1	Cyclin-Dependent Kinase 1 (CDK1)	0.79
Luteolin	CDK1	Cyclin-dependent kinase 1	0.9
Luteolin	CDK1	Cyclin-Dependent Kinase 1 (CDK1)	0.88
Quercetin	CDK1	Cyclin-dependent kinase 1	1
Quercetin	CDK1	Cyclin-Dependent Kinase 1 (CDK1)	0.97
3,4′-Dimethoxy quercetin	CDK2	Cyclin-dependent kinase 2	0.72
3-Methoxy quercetin	CDK2	Cyclin-dependent kinase 2	0.71
Luteolin	CDK2	Cyclin-dependent kinase 2	0.7
Quercetin	CDK2	Cyclin-dependent kinase 2	0.7
3,4′-Dimethoxy quercetin	CDK5	Cyclin-Dependent Kinase 5 (CDK5)	0.87
3-Methoxy quercetin	CDK5	Cyclin-Dependent Kinase 5 (CDK5)	0.79
Luteolin	CDK5	Cyclin-Dependent Kinase 5 (CDK5)	0.88
Quercetin	CDK5	Cyclin-Dependent Kinase 5 (CDK5)	0.97
3,4′-Dimethoxy quercetin	CDK6	Cyclin-Dependent Kinase 6 (CDK6)	0.87
3-Methoxy quercetin	CDK6	Cyclin-Dependent Kinase 6 (CDK6)	0.79
Luteolin	CDK6	Cyclin-Dependent Kinase 6 (CDK6)	0.88
Quercetin	CDK6	Cyclin-Dependent Kinase 6 (CDK6)	0.97
Luteolin	CES1	Carboxylic ester hydrolase	0.7
Quercetin	CES1	Carboxylic ester hydrolase	0.7
3,4′-Dimethoxy quercetin	CFTR	Cystic fibrosis transmembrane conductance regulator	0.75
Luteolin	CFTR	Cystic fibrosis transmembrane conductance regulator	0.92
Quercetin	CFTR	Cystic fibrosis transmembrane conductance regulator	0.83
Isoquercetin	CHRM5	CHRM5	0.88
Rutin	CHRM5	CHRM5	0.9
3,4′-Dimethoxy quercetin	CISD1	CDGSH iron-sulfur domain-containing protein 1	0.85
3-Methoxy quercetin	CISD1	CDGSH iron-sulfur domain-containing protein 1	0.77
Luteolin	CISD1	Cathepsin V	0.73
Luteolin	CISD1	CDGSH iron-sulfur domain-containing protein 1	0.86
Quercetin	CISD1	CDGSH iron-sulfur domain-containing protein 1	0.94
3,4′-Dimethoxy quercetin	CSNK2A1	Casein kinase II alpha	0.75
Ellagic acid	CSNK2A1	Casein kinase II alpha	1
Luteolin	CSNK2A1	Casein kinase II alpha	0.92
Quercetin	CSNK2A1	Casein kinase II alpha	0.83
Beta-sitosterol	CYP11A1	Cytochrome P450 11A1 (CYP11A1)	0.82
Beta-sitosterol	CYP125	Cytochrome P450 125 (CYP125)	1
Beta-sitosterol	CYP142	Cytochrome P450 142 (CYP142)	1
Beta-sitosterol	CYP17A1	Cytochrome P450 17A1	0.8
3,4′-Dimethoxy quercetin	CYP19A1	Cytochrome P450 19A1	0.75
3-Methoxy quercetin	CYP19A1	Cytochrome P450 19A1	0.81
Beta-sitosterol	CYP19A1	Cytochrome P450 19A1	0.83
Luteolin	CYP19A1	Cytochrome P450 19A1	0.92
Quercetin	CYP19A1	Cytochrome P450 19A1	0.83
3,4′-Dimethoxy quercetin	CYP1A1	Cytochrome P450 1A	0.81
3,4′-Dimethoxy quercetin	CYP1A1	Cytochrome P450 1A1	0.7
3-Methoxy quercetin	CYP1A1	Cytochrome P450 1A	0.74
3-Methoxy quercetin	CYP1A1	Cytochrome P450 1A1	0.7
Luteolin	CYP1A1	Cytochrome P450 1A	0.74
Luteolin	CYP1A1	Cytochrome P450 1A1	0.74
Quercetin	CYP1A1	Cytochrome P450 1A	0.7
Quercetin	CYP1A1	Cytochrome P450 1A1	0.7
3,4′-Dimethoxy quercetin	CYP1B1	Cytochrome P450 1B1	0.9
3-Methoxy quercetin	CYP1B1	Cytochrome P450 1B1	0.81
Luteolin	CYP1B1	Cytochrome P450 1B1	0.74
Quercetin	CYP1B1	Cytochrome P450 1B1	0.7
Isoquercetin	CYP3A4	Cytochrome P450 3A	0.79
Rutin	CYP3A4	Cytochrome P450 3A	0.79
Beta-sitosterol	CYP51A1	Cytochrome P450 51	0.95
Ellagic acid	DAO	D-amino-acid oxidase	0.7
3,4′-Dimethoxy quercetin	DNPEP	M18 aspartyl aminopeptidase	0.9
3-Methoxy quercetin	DNPEP	M18 aspartyl aminopeptidase	0.81
Luteolin	DNPEP	M18 aspartyl aminopeptidase	0.9
Quercetin	DNPEP	M18 aspartyl aminopeptidase	1
Ellagic acid	DUSP1	Dual specificity protein phosphatase (VHR)	1
3,4′-Dimethoxy quercetin	EGFR	Epidermal growth factor receptor	0.82
3-Methoxy quercetin	EGFR	Epidermal growth factor receptor	0.75
Ellagic acid	EGFR	Epidermal growth factor receptor	1
Isoquercetin	EGFR	Epidermal growth factor receptor	0.7
Luteolin	EGFR	Epidermal growth factor receptor	0.84
Quercetin	EGFR	Epidermal growth factor receptor	0.92
2α-hydroxyursolic acid	ELANE	Leukocyte elastase	0.97
3,4′-Dimethoxy quercetin	ELAVL3	ELAV-like protein 3	0.9
3-Methoxy quercetin	ELAVL3	ELAV-like protein 3	0.81
Ellagic acid	ELAVL3	ELAV-like protein 3	1
Luteolin	ELAVL3	ELAV-like protein 3	0.9
Quercetin	ELAVL3	ELAV-like protein 3	1
2α-hydroxyursolic acid	ESR1	Estradiol receptor beta (ERβ)	0.71
2α-hydroxyursolic acid	ESR1	Estrogen receptor	0.71
3,4′-Dimethoxy quercetin	ESR1	Estradiol receptor beta (ERβ)	0.75
Beta-sitosterol	ESR1	Estradiol receptor beta (ERβ)	0.7
Beta-sitosterol	ESR1	Estrogen receptor	0.91
Ellagic acid	ESR1	Estradiol receptor beta (ERβ)	0.7
Ellagic acid	ESR1	Estrogen receptor	0.7
Luteolin	ESR1	Estradiol receptor beta (ERβ)	0.92
Quercetin	ESR1	Estradiol receptor beta (ERβ)	0.83
1,2,3,4,6-penta-O-galloyl-e-D-glucose	F10	Coagulation factor X	1
1,3,4,6-Tetra-O-galloyl-β-D-glucose	F10	Coagulation factor X	0.98
1,3,6-Tri-O-galloyl-β-D-glucose	F10	Coagulation factor X	0.98
1,6,-di-O-galloyl-D-glucose	F10	Coagulation factor X	0.94
2,3,4,6 tetra-O-galloyl-β-D-glucose	F10	Coagulation factor X	0.7
3,4,6-tri-O-galloyl-D- glucose	F10	Coagulation factor X	0.87
3,4′-Dimethoxy quercetin	F10	Thrombin and coagulation factor X	0.81
3-Methoxy quercetin	F10	Thrombin and coagulation factor X	0.74
Casuarinin	F10	Coagulation factor X	0.7
Chebulosides II	F10	Thrombin and coagulation factor X	0.77
Corilagin	F10	Coagulation factor X	0.74
Gallic acid	F10	Coagulation factor X	0.94
Isoquercetin	F10	Thrombin and coagulation factor X	0.86
Luteolin	F10	Thrombin and coagulation factor X	0.82
Neochebulagic acid	F10	Coagulation factor X	0.7
Neochebulinic acid	F10	Coagulation factor X	0.7
Penta-O galloyl-β-D-glucose	F10	Coagulation factor X	1
Punicacortein C	F10	Coagulation factor X	0.74
Punicacortein D	F10	Coagulation factor X	0.7
Quercetin	F10	Thrombin and coagulation factor X	0.9
Rutin	F10	Thrombin and coagulation factor X	0.84
Tellimagrandin I	F10	Coagulation factor X	0.7
Tercatain	F10	Coagulation factor X	0.75
1,2,3,4,6-penta-O-galloyl-e-D-glucose	F11	Coagulation factor XI	0.81
1,3,4,6-Tetra-O-galloyl-β-D-glucose	F11	Coagulation factor XI	0.8
1,3,6-Tri-O-galloyl-β-D-glucose	F11	Coagulation factor XI	0.79
1,6,-di-O-galloyl-D-glucose	F11	Coagulation factor XI	0.76
3,4,6-tri-O-galloyl-D- glucose	F11	Coagulation factor XI	0.7
Gallic acid	F11	Coagulation factor XI	0.76
Penta-O galloyl-β-D-glucose	F11	Coagulation factor XI	0.81
1,2,3,4,6-penta-O-galloyl-e-D-glucose	F2	Thrombin	0.7
1,3,4,6-Tetra-O-galloyl-β-D-glucose	F2	Thrombin	0.7
1,3,6-Tri-O-galloyl-β-D-glucose	F2	Thrombin	0.7
1,6,-di-O-galloyl-D-glucose	F2	Thrombin	0.7
2,3,4,6 tetra-O-galloyl-β-D-glucose	F2	Thrombin	0.7
3,4,6-tri-O-galloyl-D- glucose	F2	Thrombin	0.71
Casuarinin	F2	Thrombin	0.7
Corilagin	F2	Thrombin	0.88
Gallic acid	F2	Thrombin	0.7
Neochebulagic acid	F2	Thrombin	0.7
Neochebulinic acid	F2	Thrombin	0.7
Penta-O galloyl-β-D-glucose	F2	Thrombin	0.7
Punicacortein C	F2	Thrombin	0.74
Punicacortein D	F2	Thrombin	0.7
Tellimagrandin I	F2	Thrombin	0.99
Tercatain	F2	Thrombin	0.89
2α-hydroxyursolic acid	F7	Coagulation factor VII/tissue factor	0.94
Chebulosides II	F7	Coagulation factor VII/tissue factor	0.7
3,4′-Dimethoxy quercetin	FASN	3-oxoacyl-acyl-carrier protein reductase	0.81
3-Methoxy quercetin	FASN	3-oxoacyl-acyl-carrier protein reductase	0.73
Luteolin	FASN	3-oxoacyl-acyl-carrier protein reductase	1
Quercetin	FASN	3-oxoacyl-acyl-carrier protein reductase	0.9
3,4′-Dimethoxy quercetin	FLT3	Tyrosine-protein kinase receptor FLT3	0.81
3-Methoxy quercetin	FLT3	Tyrosine-protein kinase receptor FLT3	0.73
Luteolin	FLT3	Tyrosine-protein kinase receptor FLT3	1
Quercetin	FLT3	Tyrosine-protein kinase receptor FLT3	0.9
3,4′-Dimethoxy quercetin	GAA	alpha-Glucosidase (α-Glucosidase)	0.7
3-Methoxy quercetin	GAA	alpha-Glucosidase (α-Glucosidase)	0.7
Luteolin	GAA	alpha-Glucosidase (α-Glucosidase)	0.8
Quercetin	GAA	alpha-Glucosidase (α-Glucosidase)	0.73
3-Methoxy quercetin	GABRA1	Gamma-aminobutyric acid receptor subunit alpha-1 (GABA(A) alpha-1)	0.7
Luteolin	GABRA1	Gamma-aminobutyric acid receptor subunit alpha-1 (GABA(A) alpha-1)	0.7
Quercetin	GABRA1	Gamma-aminobutyric acid receptor subunit alpha-1 (GABA(A) alpha-1)	0.7
Luteolin	GABRA2	GABA(A) receptor subunit alpha-2	0.7
Quercetin	GABRA2	GABA(A) receptor subunit alpha-2	0.7
Luteolin	GABRA3	GABA A receptor alpha-3/beta-2/gamma-2	0.7
Quercetin	GABRA3	GABA A receptor alpha-3/beta-2/gamma-2	0.7
Luteolin	GABRA5	GABA A receptor alpha-5/beta-3/gamma-2	0.7
Quercetin	GABRA5	GABA A receptor alpha-5/beta-3/gamma-2	0.7
3,4′-Dimethoxy quercetin	GLO1	Glyoxalase 1 (GLO1)	0.9
3-Methoxy quercetin	GLO1	Glyoxalase 1 (GLO1)	0.81
Luteolin	GLO1	Glyoxalase 1 (GLO1)	0.9
Quercetin	GLO1	Glyoxalase 1 (GLO1)	1
Ellagic acid	GPR35	G-protein coupled receptor 35	1
3,4′-Dimethoxy quercetin	GSK3B	Glycogen Synthase Kinase-3, beta	0.81
3-Methoxy quercetin	GSK3B	Glycogen Synthase Kinase-3, beta	0.73
Luteolin	GSK3B	Glycogen Synthase Kinase-3, beta	1
Quercetin	GSK3B	Glycogen Synthase Kinase-3, beta	0.9
1,2,3,4,6-penta-O-galloyl-e-D-glucose	GSTO1	glutathione S-transferase	1
1,3,4,6-Tetra-O-galloyl-β-D-glucose	GSTO1	glutathione S-transferase	0.98
1,3,6-Tri-O-galloyl-β-D-glucose	GSTO1	glutathione S-transferase	0.98
1,6,-di-O-galloyl-D-glucose	GSTO1	glutathione S-transferase	0.94
2,3,4,6 tetra-O-galloyl-β-D-glucose	GSTO1	glutathione S-transferase	0.7
3,4,6-tri-O-galloyl-D- glucose	GSTO1	glutathione S-transferase	0.87
3,4′-Dimethoxy quercetin	GSTO1	glutathione S-transferase	0.7
Corilagin	GSTO1	glutathione S-transferase	0.74
Gallic acid	GSTO1	glutathione S-transferase	0.94
Penta-O galloyl-β-D-glucose	GSTO1	glutathione S-transferase	1
Tellimagrandin I	GSTO1	glutathione S-transferase	0.7
Tercatain	GSTO1	glutathione S-transferase	0.75
3,4′-Dimethoxy quercetin	HGF	Hepatocyte growth factor receptor	0.9
3-Methoxy quercetin	HGF	Hepatocyte growth factor receptor	0.81
Ellagic acid	HGF	Hepatocyte growth factor receptor	1
Luteolin	HGF	Hepatocyte growth factor receptor	0.9
Quercetin	HGF	Hepatocyte growth factor receptor	1
2α-hydroxyursolic acid	HMGCR	3-hydroxy-3-methylglutaryl-coenzyme A reductase (HMG-CoA)	0.7
Beta-sitosterol	HMGCR	3-hydroxy-3-methylglutaryl-coenzyme A reductase (HMG-CoA)	1
2α-hydroxyursolic acid	HSD11B1	11-beta-hydroxysteroid dehydrogenase 1	0.73
2α-hydroxyursolic acid	HSD11B1	11-beta-Hydroxysteroid Dehydrogenase 1 (11-beta-HSD1)	0.73
Chebulosides II	HSD11B1	11-beta-hydroxysteroid dehydrogenase 1	0.71
2α-hydroxyursolic acid	HSD11B2	11-beta-hydroxysteroid dehydrogenase 2	0.73
Chebulosides II	HSD11B2	11-beta-hydroxysteroid dehydrogenase 2	0.71
3,4′-Dimethoxy quercetin	HSD17B1	Estradiol 17-beta-dehydrogenase 1 (17beta-HSD1)	0.75
Luteolin	HSD17B1	Estradiol 17-beta-dehydrogenase 1 (17beta-HSD1)	0.92
Quercetin	HSD17B1	Estradiol 17-beta-dehydrogenase 1 (17beta-HSD1)	0.83
3,4′-Dimethoxy quercetin	HSD17B2	Estradiol 17-beta-dehydrogenase 2	0.85
3-Methoxy quercetin	HSD17B2	Estradiol 17-beta-dehydrogenase 2	0.77
Luteolin	HSD17B2	Estradiol 17-beta-dehydrogenase 2	0.86
Quercetin	HSD17B2	Estradiol 17-beta-dehydrogenase 2	0.94
1,2,3,4,6-penta-O-galloyl-e-D-glucose	HSP90AA1	Heat shock protein HSP 90-alpha	0.72
1,3,4,6-Tetra-O-galloyl-β-D-glucose	HSP90AA1	Heat shock protein HSP 90-alpha	0.72
1,3,6-Tri-O-galloyl-β-D-glucose	HSP90AA1	Heat shock protein HSP 90-alpha	0.72
1,6,-di-O-galloyl-D-glucose	HSP90AA1	Heat shock protein HSP 90-alpha	0.7
3,4,6-tri-O-galloyl-D- glucose	HSP90AA1	Heat shock protein HSP 90-alpha	0.74
Gallic acid	HSP90AA1	Heat shock protein HSP 90-alpha	0.7
Penta-O galloyl-β-D-glucose	HSP90AA1	Heat shock protein HSP 90-alpha	0.72
Ellagic acid	HSPA1A	Heat Shock 70kDa Protein 1	1
3-Methoxy quercetin	HTR1A	Serotonin (5-HT) receptor	0.7
Eugenol	HTR1A	Serotonin (5-HT) receptor	0.7
Luteolin	HTR1A	Serotonin (5-HT) receptor	0.7
Eugenol	HTR2A	5-hydroxytryptamine receptor 2A	0.7
Eugenol	HTR2A	Serotonin receptor 2a and 2c (5HT2A and 5HT2C)	0.7
Eugenol	HTR2C	5-hydroxytryptamine receptor 2C	0.7
3,4′-Dimethoxy quercetin	IGF1R	Insulin-like growth factor I receptor	0.9
3-Methoxy quercetin	IGF1R	Insulin-like growth factor I receptor	0.81
Ellagic acid	IGF1R	Insulin-like growth factor I receptor	1
Luteolin	IGF1R	Insulin-like growth factor I receptor	0.9
Quercetin	IGF1R	Insulin-like growth factor I receptor	1
Isoquercetin	IL2RA	Interleukin-2 (IL-2)	0.79
Rutin	IL2RA	Interleukin-2 (IL-2)	0.77
3,4′-Dimethoxy quercetin	INHA	Enoyl-acyl-carrier protein reductase	0.9
3-Methoxy quercetin	INHA	Enoyl-acyl-carrier protein reductase	0.81
Luteolin	INHA	Enoyl-acyl-carrier protein reductase	0.9
Quercetin	INHA	Enoyl-acyl-carrier protein reductase	1
Ellagic acid	INSR	Insulin receptor	1
3,4′-Dimethoxy quercetin	KCNA	Voltage-gated potassium channel	0.73
3-Methoxy quercetin	KCNA	Voltage-gated potassium channel	0.7
3,4′-Dimethoxy quercetin	KIT	Mast/stem cell growth factor receptor Kit	0.8
3-Methoxy quercetin	KIT	Mast/stem cell growth factor receptor Kit	0.71
Luteolin	KIT	Mast/stem cell growth factor receptor Kit	0.84
Quercetin	KIT	Mast/stem cell growth factor receptor Kit	0.79
Chebulosides II	KLF5	Kruppel-like factor 5	0.7
3,4′-Dimethoxy quercetin	LCK	Tyrosine-protein kinase Lck	0.7
3-Methoxy quercetin	LCK	Tyrosine-protein kinase Lck	0.72
Luteolin	LCK	Tyrosine-protein kinase Lck	0.72
Quercetin	LCK	Tyrosine-protein kinase Lck	0.7
Sennoside	LCK	Tyrosine-protein kinase Lck	0.73
Beta-sitosterol	LSS	Lanosterol synthase	0.75
3,4′-Dimethoxy quercetin	MAOA	Amine oxidase [flavin-containing] A	0.82
3,4′-Dimethoxy quercetin	MAOA	Amine oxidase [flavin-containing] B	0.77
3,4′-Dimethoxy quercetin	MAOA	Monoamine oxidase	0.9
3-Methoxy quercetin	MAOA	Amine oxidase [flavin-containing] A	0.75
3-Methoxy quercetin	MAOA	Amine oxidase [flavin-containing] B	0.7
3-Methoxy quercetin	MAOA	Monoamine oxidase	0.81
Luteolin	MAOA	Amine oxidase [flavin-containing] A	0.84
Luteolin	MAOA	Amine oxidase [flavin-containing] B	0.9
Luteolin	MAOA	Monoamine oxidase	0.9
Quercetin	MAOA	Amine oxidase [flavin-containing] A	0.92
Quercetin	MAOA	Amine oxidase [flavin-containing] B	0.81
Quercetin	MAOA	Monoamine oxidase	1
3,4′-Dimethoxy quercetin	MMP12	Matrix metalloproteinase-12 (MMP12)	0.81
3-Methoxy quercetin	MMP12	Matrix metalloproteinase-12 (MMP12)	0.73
Luteolin	MMP12	Matrix metalloproteinase-12 (MMP12)	1
Quercetin	MMP12	Matrix metalloproteinase-12 (MMP12)	0.9
Luteolin	MSH3	Multidrug resistance protein 1/Multidrug resistance associated protein 1	0.71
3,4′-Dimethoxy quercetin	NEU1	Sialidase	0.86
3-Methoxy quercetin	NEU1	Sialidase	0.79
Luteolin	NEU1	Sialidase	0.85
Quercetin	NEU1	Sialidase	0.94
3,4′-Dimethoxy quercetin	NOX4	NADPH oxidase 4	0.9
3-Methoxy quercetin	NOX4	NADPH oxidase 4	0.81
Isoquercetin	NOX4	NADPH oxidase 4	0.89
Luteolin	NOX4	NADPH oxidase 4	0.9
Quercetin	NOX4	NADPH oxidase 4	1
Rutin	NOX4	NADPH oxidase 4	0.87
3,4′-Dimethoxy quercetin	NR0B1	nuclear receptor subfamily 0 group B member 1	0.79
3-Methoxy quercetin	NR0B1	nuclear receptor subfamily 0 group B member 1	0.72
Luteolin	NR0B1	nuclear receptor subfamily 0 group B member 1	0.84
Quercetin	NR0B1	nuclear receptor subfamily 0 group B member 1	0.8
2α-hydroxyursolic acid	NR1H3	Liver X receptor (LXR alpha AND LXR beta)	0.73
Beta-sitosterol	NR1H3	Liver X receptor (LXR alpha AND LXR beta)	0.82
Beta-sitosterol	NR1I3	Constitutive androstane receptor	0.7
3,4′-Dimethoxy quercetin	NT5E	Ecto-5'-nucleotidase (e5'NT)	0.9
3-Methoxy quercetin	NT5E	Ecto-5'-nucleotidase (e5'NT)	0.81
Luteolin	NT5E	Ecto-5'-nucleotidase (e5'NT)	0.9
Quercetin	NT5E	Ecto-5'-nucleotidase (e5'NT)	1
3,4′-Dimethoxy quercetin	NTRK2	BDNF/NT-3 growth factors receptor	0.7
Luteolin	NTRK2	BDNF/NT-3 growth factors receptor	0.79
Quercetin	NTRK2	BDNF/NT-3 growth factors receptor	0.77
Ellagic acid	NUAK1	NUAK family SNF1-like kinase 1	1
3-Methoxy quercetin	OPRD1	OPRD1	0.7
Luteolin	OPRD1	Discoidin domain-containing receptor 2	0.7
Luteolin	OPRD1	OPRD1	0.7
Quercetin	OPRD1	OPRD1	0.7
3,4′-Dimethoxy quercetin	OPRM1	Mu-type opioid receptor	0.78
3-Methoxy quercetin	OPRM1	Mu-type opioid receptor	0.71
Luteolin	OPRM1	Mu-type opioid receptor	0.74
Quercetin	OPRM1	Mu-type opioid receptor	0.75
Beta-sitosterol	OSBP2	OSBP-related protein 4 (ORP4L)	1
Beta-sitosterol	OSBP2	OSBP-related protein 4 (ORP4S)	1
1,2,3,4,6-penta-O-galloyl-e-D-glucose	PARG	Poly(ADP-ribose) glycohydrolase	0.79
1,3,4,6-Tetra-O-galloyl-β-D-glucose	PARG	Poly(ADP-ribose) glycohydrolase	0.81
1,3,6-Tri-O-galloyl-β-D-glucose	PARG	Poly(ADP-ribose) glycohydrolase	0.81
1,6,-di-O-galloyl-D-glucose	PARG	Poly(ADP-ribose) glycohydrolase	0.78
2,3,4,6 tetra-O-galloyl-β-D-glucose	PARG	Poly(ADP-ribose) glycohydrolase	0.71
3,4,6-tri-O-galloyl-D- glucose	PARG	Poly(ADP-ribose) glycohydrolase	0.92
6-O-Galloyl-β-D-glucose	PARG	Poly(ADP-ribose) glycohydrolase	0.75
Corilagin	PARG	Poly(ADP-ribose) glycohydrolase	0.7
Gallic acid	PARG	Poly(ADP-ribose) glycohydrolase	0.78
Penta-O galloyl-β-D-glucose	PARG	Poly(ADP-ribose) glycohydrolase	0.79
Tellimagrandin I	PARG	Poly(ADP-ribose) glycohydrolase	0.7
Tercatain	PARG	Poly(ADP-ribose) glycohydrolase	0.7
3-Methoxy quercetin	PDE4D	cAMP-specific 3',5'-cyclic phosphodiesterase 4D	0.7
Luteolin	PDE4D	cAMP-specific 3',5'-cyclic phosphodiesterase 4D	0.71
Quercetin	PDE4D	cAMP-specific 3',5'-cyclic phosphodiesterase 4D	0.7
3,4′-Dimethoxy quercetin	PDE5A	cGMP-specific 3',5'-cyclic phosphodiesterase	0.7
3,4′-Dimethoxy quercetin	PDE5A	Phosphodiesterase 5A	0.71
3-Methoxy quercetin	PDE5A	cGMP-specific 3',5'-cyclic phosphodiesterase	0.73
3-Methoxy quercetin	PDE5A	Phosphodiesterase 5A	0.77
Isoquercetin	PDE5A	cGMP-specific 3',5'-cyclic phosphodiesterase	0.85
Luteolin	PDE5A	cGMP-specific 3',5'-cyclic phosphodiesterase	0.71
Quercetin	PDE5A	cGMP-specific 3',5'-cyclic phosphodiesterase	0.79
Quercetin	PDE5A	Phosphodiesterase 5A	0.72
Rutin	PDE5A	cGMP-specific 3',5'-cyclic phosphodiesterase	0.83
1,2,3,4,6-penta-O-galloyl-e-D-glucose	PDK1	Pyruvate dehydrogenase (PDH)	0.84
1,3,4,6-Tetra-O-galloyl-β-D-glucose	PDK1	Pyruvate dehydrogenase (PDH)	0.83
1,3,6-Tri-O-galloyl-β-D-glucose	PDK1	Pyruvate dehydrogenase (PDH)	0.83
1,6,-di-O-galloyl-D-glucose	PDK1	Pyruvate dehydrogenase (PDH)	0.79
3,4,6-tri-O-galloyl-D- glucose	PDK1	Pyruvate dehydrogenase (PDH)	0.73
Corilagin	PDK1	Pyruvate dehydrogenase (PDH)	0.7
Gallic acid	PDK1	Pyruvate dehydrogenase (PDH)	0.79
Penta-O galloyl-β-D-glucose	PDK1	Pyruvate dehydrogenase (PDH)	0.84
Tercatain	PDK1	Pyruvate dehydrogenase (PDH)	0.7
3-Methoxy quercetin	PGF	Placenta growth factor	0.7
Luteolin	PGF	Placenta growth factor	0.7
Quercetin	PGF	Placenta growth factor	0.7
Ellagic acid	PHSY_005894	likely tRNA 2'-phosphotransferase	1
3,4′-Dimethoxy quercetin	PIK3CG	Phosphatidylinositol 4,5-bisphosphate 3-kinase catalytic subunit gamma isoform	0.9
3-Methoxy quercetin	PIK3CG	Phosphatidylinositol 4,5-bisphosphate 3-kinase catalytic subunit gamma isoform	0.81
Luteolin	PIK3CG	Phosphatidylinositol 4,5-bisphosphate 3-kinase catalytic subunit gamma isoform	0.9
Quercetin	PIK3CG	Phosphatidylinositol 4,5-bisphosphate 3-kinase catalytic subunit gamma isoform	1
Ellagic acid	PKIA	cAMP-Dependent Protein Kinase (PKA)	1
1,2,3,4,6-penta-O-galloyl-e-D-glucose	PLAT	Tissue-type plasminogen activator	1
1,3,4,6-Tetra-O-galloyl-β-D-glucose	PLAT	Tissue-type plasminogen activator	0.98
1,3,6-Tri-O-galloyl-β-D-glucose	PLAT	Tissue-type plasminogen activator	0.98
1,6,-di-O-galloyl-D-glucose	PLAT	Tissue-type plasminogen activator	0.94
2,3,4,6 tetra-O-galloyl-β-D-glucose	PLAT	Tissue-type plasminogen activator	0.72
3,4,6-tri-O-galloyl-D- glucose	PLAT	Tissue-type plasminogen activator	0.7
6-O-Galloyl-β-D-glucose	PLAT	Tissue-type plasminogen activator	0.7
Corilagin	PLAT	Tissue-type plasminogen activator	0.74
Gallic acid	PLAT	Tissue-type plasminogen activator	0.94
Penta-O galloyl-β-D-glucose	PLAT	Tissue-type plasminogen activator	1
Tellimagrandin I	PLAT	Tissue-type plasminogen activator	0.7
Tercatain	PLAT	Tissue-type plasminogen activator	0.75
1,2,3,4,6-penta-O-galloyl-e-D-glucose	PLAU	Urokinase-type plasminogen activator	1
1,2,3,4,6-penta-O-galloyl-e-D-glucose	PLAU	Urokinase-type plasminogen activator (uPA)	1
1,3,4,6-Tetra-O-galloyl-β-D-glucose	PLAU	Urokinase-type plasminogen activator	0.98
1,3,4,6-Tetra-O-galloyl-β-D-glucose	PLAU	Urokinase-type plasminogen activator (uPA)	0.98
1,3,6-Tri-O-galloyl-β-D-glucose	PLAU	Urokinase-type plasminogen activator	0.98
1,3,6-Tri-O-galloyl-β-D-glucose	PLAU	Urokinase-type plasminogen activator (uPA)	0.98
1,6,-di-O-galloyl-D-glucose	PLAU	Urokinase-type plasminogen activator	0.94
1,6,-di-O-galloyl-D-glucose	PLAU	Urokinase-type plasminogen activator (uPA)	0.94
2,3,4,6 tetra-O-galloyl-β-D-glucose	PLAU	Urokinase-type plasminogen activator	0.72
2,3,4,6 tetra-O-galloyl-β-D-glucose	PLAU	Urokinase-type plasminogen activator (uPA)	0.72
3,4,6-tri-O-galloyl-D- glucose	PLAU	Urokinase-type plasminogen activator	0.7
3,4,6-tri-O-galloyl-D- glucose	PLAU	Urokinase-type plasminogen activator (uPA)	0.7
6-O-Galloyl-β-D-glucose	PLAU	Urokinase-type plasminogen activator	0.7
6-O-Galloyl-β-D-glucose	PLAU	Urokinase-type plasminogen activator (uPA)	0.7
Corilagin	PLAU	Urokinase-type plasminogen activator	0.74
Corilagin	PLAU	Urokinase-type plasminogen activator (uPA)	0.74
Gallic acid	PLAU	Urokinase-type plasminogen activator	0.94
Gallic acid	PLAU	Urokinase-type plasminogen activator (uPA)	0.94
Penta-O galloyl-β-D-glucose	PLAU	Urokinase-type plasminogen activator	1
Penta-O galloyl-β-D-glucose	PLAU	Urokinase-type plasminogen activator (uPA)	1
Tellimagrandin I	PLAU	Urokinase-type plasminogen activator	0.7
Tellimagrandin I	PLAU	Urokinase-type plasminogen activator (uPA)	0.7
Tercatain	PLAU	Urokinase-type plasminogen activator	0.75
Tercatain	PLAU	Urokinase-type plasminogen activator (uPA)	0.75
Ellagic acid	POLH	DNA polymerase eta	1
Ellagic acid	POLI	DNA polymerase iota	1
Luteolin	PPARG	Peroxisome proliferator-activated receptor	0.71
2α-hydroxyursolic acid	PRKCH	Protein kinase C, eta	0.73
3,4′-Dimethoxy quercetin	PSIP1	lens epithelium-derived growth factor p75	0.9
3-Methoxy quercetin	PSIP1	lens epithelium-derived growth factor p75	0.81
Ellagic acid	PSIP1	lens epithelium-derived growth factor p75	0.77
Luteolin	PSIP1	lens epithelium-derived growth factor p75	0.9
Quercetin	PSIP1	lens epithelium-derived growth factor p75	1
Sennoside	PSIP1	lens epithelium-derived growth factor p75	1
2α-hydroxyursolic acid	PTGES	Prostaglandin E synthase	0.7
2α-hydroxyursolic acid	PTGS1	Prostaglandin G/H synthase (cyclooxygenase)	0.83
3,4′-Dimethoxy quercetin	PTGS1	Cyclooxygenase	0.81
3-Methoxy quercetin	PTGS1	Cyclooxygenase	0.73
Chebulosides II	PTGS1	Prostaglandin G/H synthase (cyclooxygenase)	0.87
Luteolin	PTGS1	Cyclooxygenase	1
Luteolin	PTGS1	Cyclooxygenase-1 (COX-1)	0.7
Quercetin	PTGS1	Cyclooxygenase	0.9
Quercetin	PTGS1	Cyclooxygenase-1 (COX-1)	0.7
1,2,3,4,6-penta-O-galloyl-e-D-glucose	PTPN1	Protein-tyrosine phosphatase 1B	0.7
1,3,4,6-Tetra-O-galloyl-β-D-glucose	PTPN1	Protein-tyrosine phosphatase 1B	0.7
1,3,6-Tri-O-galloyl-β-D-glucose	PTPN1	Protein-tyrosine phosphatase 1B	0.7
1,6,-di-O-galloyl-D-glucose	PTPN1	Protein-tyrosine phosphatase 1B	0.7
2α-hydroxyursolic acid	PTPN1	Protein-tyrosine phosphatase 1B	0.96
3,4,6-tri-O-galloyl-D- glucose	PTPN1	Protein-tyrosine phosphatase 1B	0.7
Beta-sitosterol	PTPN1	Protein-tyrosine phosphatase 1B	0.71
Corilagin	PTPN1	Protein-tyrosine phosphatase 1B	0.7
Gallic acid	PTPN1	Protein-tyrosine phosphatase 1B	0.7
Isoquercetin	PTPN1	Protein-tyrosine phosphatase 1B	1
Luteolin	PTPN1	Protein-tyrosine phosphatase 1B	0.7
Penta-O galloyl-β-D-glucose	PTPN1	Protein-tyrosine phosphatase 1B	0.7
Quercetin	PTPN1	Protein-tyrosine phosphatase 1B	0.7
Rutin	PTPN1	Protein-tyrosine phosphatase 1B	0.98
Tercatain	PTPN1	Protein-tyrosine phosphatase 1B	0.7
1,2,3,4,6-penta-O-galloyl-e-D-glucose	PTPN2	Tyrosine-protein phosphatase non-receptor type 2	1
1,3,4,6-Tetra-O-galloyl-β-D-glucose	PTPN2	Tyrosine-protein phosphatase non-receptor type 2	0.98
1,3,6-Tri-O-galloyl-β-D-glucose	PTPN2	Tyrosine-protein phosphatase non-receptor type 2	0.98
1,6,-di-O-galloyl-D-glucose	PTPN2	Tyrosine-protein phosphatase non-receptor type 2	0.94
2,3,4,6 tetra-O-galloyl-β-D-glucose	PTPN2	Tyrosine-protein phosphatase non-receptor type 2	0.7
2α-hydroxyursolic acid	PTPN2	Tyrosine-protein phosphatase non-receptor type 2	0.84
3,4,6-tri-O-galloyl-D- glucose	PTPN2	Tyrosine-protein phosphatase non-receptor type 2	0.87
Beta-sitosterol	PTPN2	Tyrosine-protein phosphatase non-receptor type 2	0.71
Corilagin	PTPN2	Tyrosine-protein phosphatase non-receptor type 2	0.74
Gallic acid	PTPN2	Tyrosine-protein phosphatase non-receptor type 2	0.94
Penta-O galloyl-β-D-glucose	PTPN2	Tyrosine-protein phosphatase non-receptor type 2	1
Tellimagrandin I	PTPN2	Tyrosine-protein phosphatase non-receptor type 2	0.7
Tercatain	PTPN2	Tyrosine-protein phosphatase non-receptor type 2	0.75
2α-hydroxyursolic acid	PTPRC	Leukocyte common antigen	0.96
Punicacortein C	RAD51	DNA repair protein RAD51 homolog 1	0.75
Punicalagin	RAD51	DNA repair protein RAD51 homolog 1	0.96
Terchebulin	RAD51	DNA repair protein RAD51 homolog 1	0.86
Terflavin- B	RAD51	DNA repair protein RAD51 homolog 1	1
Terflavin-A	RAD51	DNA repair protein RAD51 homolog 1	0.96
Terflavin-C	RAD51	DNA repair protein RAD51 homolog 1	0.96
Terflavin-D	RAD51	DNA repair protein RAD51 homolog 1	0.99
1,2,3,4,6-penta-O-galloyl-e-D-glucose	RGS4	regulator of G-protein signaling 4	1
1,3,4,6-Tetra-O-galloyl-β-D-glucose	RGS4	regulator of G-protein signaling 4	0.98
1,3,6-Tri-O-galloyl-β-D-glucose	RGS4	regulator of G-protein signaling 4	0.98
1,6,-di-O-galloyl-D-glucose	RGS4	regulator of G-protein signaling 4	0.94
2,3,4,6 tetra-O-galloyl-β-D-glucose	RGS4	regulator of G-protein signaling 4	0.7
3,4,6-tri-O-galloyl-D- glucose	RGS4	regulator of G-protein signaling 4	0.87
Corilagin	RGS4	regulator of G-protein signaling 4	0.74
Gallic acid	RGS4	regulator of G-protein signaling 4	0.94
Penta-O galloyl-β-D-glucose	RGS4	regulator of G-protein signaling 4	1
Tellimagrandin I	RGS4	regulator of G-protein signaling 4	0.7
Tercatain	RGS4	regulator of G-protein signaling 4	0.75
1,2,3,4,6-penta-O-galloyl-e-D-glucose	RGS7	RGS7	1
1,3,4,6-Tetra-O-galloyl-β-D-glucose	RGS7	RGS7	0.98
1,3,6-Tri-O-galloyl-β-D-glucose	RGS7	RGS7	0.98
1,6,-di-O-galloyl-D-glucose	RGS7	RGS7	0.94
2,3,4,6 tetra-O-galloyl-β-D-glucose	RGS7	RGS7	0.7
3,4,6-tri-O-galloyl-D- glucose	RGS7	RGS7	0.87
Chebulagic acid	RGS7	RGS7	0.92
Chebulanin	RGS7	RGS7	1
Chebulic acid	RGS7	RGS7	0.7
Chebulinic acid	RGS7	RGS7	1
Corilagin	RGS7	RGS7	0.74
Gallic acid	RGS7	RGS7	0.94
Neochebulagic acid	RGS7	RGS7	0.77
Neochebulinic acid	RGS7	RGS7	0.7
Penta-O galloyl-β-D-glucose	RGS7	RGS7	1
Phyllanemblinin E	RGS7	RGS7	0.82
Phyllanemblinin F	RGS7	RGS7	0.82
Tellimagrandin I	RGS7	RGS7	0.7
Tercatain	RGS7	RGS7	0.75
Chebulagic acid	RGS8	Regulator of G-protein signaling 8	0.92
Chebulanin	RGS8	Regulator of G-protein signaling 8	1
Chebulic acid	RGS8	Regulator of G-protein signaling 8	0.7
Chebulinic acid	RGS8	Regulator of G-protein signaling 8	1
Neochebulagic acid	RGS8	Regulator of G-protein signaling 8	0.77
Neochebulinic acid	RGS8	Regulator of G-protein signaling 8	0.7
Phyllanemblinin E	RGS8	Regulator of G-protein signaling 8	0.82
Phyllanemblinin F	RGS8	Regulator of G-protein signaling 8	0.82
Punicacortein C	RGS8	Regulator of G-protein signaling 8	0.75
Punicalagin	RGS8	Regulator of G-protein signaling 8	0.96
Terchebulin	RGS8	Regulator of G-protein signaling 8	0.86
Terflavin- B	RGS8	Regulator of G-protein signaling 8	1
Terflavin-A	RGS8	Regulator of G-protein signaling 8	0.96
Terflavin-C	RGS8	Regulator of G-protein signaling 8	0.96
Terflavin-D	RGS8	Regulator of G-protein signaling 8	0.99
3,4′-Dimethoxy quercetin	RPS6KA3	Ribosomal protein S6 kinase alpha-3	0.7
3-Methoxy quercetin	RPS6KA3	Ribosomal protein S6 kinase alpha-3	0.7
Isoquercetin	RPS6KA3	Ribosomal protein S6 kinase alpha-3	0.77
Rutin	RPS6KA3	Ribosomal protein S6 kinase alpha-3	0.78
1,2,3,4,6-penta-O-galloyl-e-D-glucose	SERPINE1	Plasminogen activator inhibitor-1	1
1,3,4,6-Tetra-O-galloyl-β-D-glucose	SERPINE1	Plasminogen activator inhibitor-1	0.98
1,3,6-Tri-O-galloyl-β-D-glucose	SERPINE1	Plasminogen activator inhibitor-1	0.98
1,6,-di-O-galloyl-D-glucose	SERPINE1	Plasminogen activator inhibitor-1	0.94
2,3,4,6 tetra-O-galloyl-β-D-glucose	SERPINE1	Plasminogen activator inhibitor-1	0.72
3,4,6-tri-O-galloyl-D- glucose	SERPINE1	Plasminogen activator inhibitor-1	0.7
6-O-Galloyl-β-D-glucose	SERPINE1	Plasminogen activator inhibitor-1	0.7
Corilagin	SERPINE1	Plasminogen activator inhibitor-1	0.74
Gallic acid	SERPINE1	Plasminogen activator inhibitor-1	0.94
Penta-O galloyl-β-D-glucose	SERPINE1	Plasminogen activator inhibitor-1	1
Tellimagrandin I	SERPINE1	Plasminogen activator inhibitor-1	0.7
Tercatain	SERPINE1	Plasminogen activator inhibitor-1	0.75
Beta-sitosterol	SHBG	Testis-specific androgen-binding protein	0.97
3,4′-Dimethoxy quercetin	SI	Sucrase-isomaltase	0.73
3-Methoxy quercetin	SI	Sucrase-isomaltase	0.7
Luteolin	SI	Sucrase-isomaltase	0.86
Quercetin	SI	Sucrase-isomaltase	0.81
3,4′-Dimethoxy quercetin	SIGMAR1	Sigma non-opioid intracellular receptor 1	0.7
Luteolin	SIGMAR1	Sigma non-opioid intracellular receptor 1	0.72
Ellagic acid	SLC22A6	Solute carrier family 22 member 6	1
3-Methoxy quercetin	SLC6A3	SLC6A3	0.7
Luteolin	SLC6A3	SLC6A3	0.7
Quercetin	SLC6A3	SLC6A3	0.7
2α-hydroxyursolic acid	SLCO1B1	Solute carrier organic anion transporter family member 1B1 (OATP1B1)	0.73
Chebulosides II	SLCO1B1	Solute carrier organic anion transporter family member 1B1 (OATP1B1)	0.7
2α-hydroxyursolic acid	SLCO1B3	Solute carrier organic anion transporter family member 1B3 (OATP1B3)	0.73
Ellagic acid	SMAD3	mothers against decapentaplegic homolog 3	1
1,2,3,4,6-penta-O-galloyl-e-D-glucose	SQLE	Squalene monooxygenase	1
1,3,4,6-Tetra-O-galloyl-β-D-glucose	SQLE	Squalene monooxygenase	0.98
1,3,6-Tri-O-galloyl-β-D-glucose	SQLE	Squalene monooxygenase	0.98
1,6,-di-O-galloyl-D-glucose	SQLE	Squalene monooxygenase	0.94
2,3,4,6 tetra-O-galloyl-β-D-glucose	SQLE	Squalene monooxygenase	0.7
3,4,6-tri-O-galloyl-D- glucose	SQLE	Squalene monooxygenase	0.87
6-O-Galloyl-β-D-glucose	SQLE	Squalene monooxygenase	0.73
Casuarinin	SQLE	Squalene monooxygenase	0.7
Corilagin	SQLE	Squalene monooxygenase	0.7
Gallic acid	SQLE	Squalene monooxygenase	0.94
Penta-O galloyl-β-D-glucose	SQLE	Squalene monooxygenase	1
Punicacortein D	SQLE	Squalene monooxygenase	0.7
Tellimagrandin I	SQLE	Squalene monooxygenase	0.7
Tercatain	SQLE	Squalene monooxygenase	0.7
Ellagic acid	SRC	Proto-oncogene tyrosine-protein kinase Src	1
Ellagic acid	SRD5A1	Steroid 5-alpha-reductase	0.7
Beta-sitosterol	SREBF2	Sterol regulatory element-binding protein 2	1
3,4′-Dimethoxy quercetin	SYN1	Synapsin-1	0.88
3-Methoxy quercetin	SYN1	Synapsin-1	0.8
Luteolin	SYN1	Synapsin-1	0.88
Quercetin	SYN1	Synapsin-1	0.98
1,2,3,4,6-penta-O-galloyl-e-D-glucose	TDP1	Tyrosyl-DNA phosphodiesterase 1 (TDP1)	0.71
1,3,4,6-Tetra-O-galloyl-β-D-glucose	TDP1	Tyrosyl-DNA phosphodiesterase 1 (TDP1)	0.72
1,3,6-Tri-O-galloyl-β-D-glucose	TDP1	Tyrosyl-DNA phosphodiesterase 1 (TDP1)	0.73
1,6,-di-O-galloyl-D-glucose	TDP1	Tyrosyl-DNA phosphodiesterase 1 (TDP1)	0.75
3,4,6-tri-O-galloyl-D- glucose	TDP1	Tyrosyl-DNA phosphodiesterase 1 (TDP1)	0.73
Corilagin	TDP1	Tyrosyl-DNA phosphodiesterase 1 (TDP1)	0.7
Gallic acid	TDP1	Tyrosyl-DNA phosphodiesterase 1 (TDP1)	0.75
Penta-O galloyl-β-D-glucose	TDP1	Tyrosyl-DNA phosphodiesterase 1 (TDP1)	0.71
Tellimagrandin I	TDP1	Tyrosyl-DNA phosphodiesterase 1 (TDP1)	0.7
Tercatain	TDP1	Tyrosyl-DNA phosphodiesterase 1 (TDP1)	0.7
3,4′-Dimethoxy quercetin	TERT	Telomerase reverse transcriptase	0.78
3-Methoxy quercetin	TERT	Telomerase reverse transcriptase	0.72
Luteolin	TERT	Telomerase reverse transcriptase	0.7
Quercetin	TERT	Telomerase reverse transcriptase	0.7
Isoquercetin	TNF	Tumor necrosis factor	0.79
Rutin	TNF	Tumor necrosis factor	0.77
3,4′-Dimethoxy quercetin	TOP1	DNA topoisomerase 1	0.81
3-Methoxy quercetin	TOP1	DNA topoisomerase 1	0.73
Luteolin	TOP1	DNA topoisomerase 1	1
Quercetin	TOP1	DNA topoisomerase 1	0.9
1,2,3,4,6-penta-O-galloyl-e-D-glucose	TPM1	cardiac alpha tropomyosin	0.74
1,3,4,6-Tetra-O-galloyl-β-D-glucose	TPM1	cardiac alpha tropomyosin	0.75
1,3,6-Tri-O-galloyl-β-D-glucose	TPM1	cardiac alpha tropomyosin	0.76
1,6,-di-O-galloyl-D-glucose	TPM1	cardiac alpha tropomyosin	0.73
3,4,6-tri-O-galloyl-D- glucose	TPM1	cardiac alpha tropomyosin	0.7
Corilagin	TPM1	cardiac alpha tropomyosin	1
Gallic acid	TPM1	cardiac alpha tropomyosin	0.73
Neochebulagic acid	TPM1	cardiac alpha tropomyosin	0.7
Penta-O galloyl-β-D-glucose	TPM1	cardiac alpha tropomyosin	0.74
Tellimagrandin I	TPM1	cardiac alpha tropomyosin	0.89
Tercatain	TPM1	cardiac alpha tropomyosin	1
3,4′-Dimethoxy quercetin	TTR	Transthyretin	0.75
3-Methoxy quercetin	TTR	Transthyretin	0.73
Luteolin	TTR	Transthyretin	0.92
Quercetin	TTR	Transthyretin	0.83
Eugenol	TUBA1A	Tubulin	0.7
3,4′-Dimethoxy quercetin	TYR	Tyrosinase	0.74
3-Methoxy quercetin	TYR	Tyrosinase	0.7
Luteolin	TYR	Tyrosinase	0.87
Quercetin	TYR	Tyrosinase	0.82
3,4′-Dimethoxy quercetin	UBE3A	Protein E6	0.9
3-Methoxy quercetin	UBE3A	Protein E6	0.81
Luteolin	UBE3A	Protein E6	0.9
Quercetin	UBE3A	Protein E6	1
Beta-sitosterol	VDR	Vitamin D receptor	0.7
Beta-sitosterol	VDR	Vitamin D3 receptor	0.7
3-Methoxy quercetin	VEGFA	Vascular endothelial growth factor A	0.7
Luteolin	VEGFA	Vascular endothelial growth factor A	0.7
Quercetin	VEGFA	Vascular endothelial growth factor A	0.7
3,4′-Dimethoxy quercetin	XDH	Xanthine dehydrogenase	0.91
3,4′-Dimethoxy quercetin	XDH	Xanthine dehydrogenase/oxidase	0.81
3-Methoxy quercetin	XDH	Xanthine dehydrogenase	0.83
3-Methoxy quercetin	XDH	Xanthine dehydrogenase/oxidase	0.73
Chebulosides II	XDH	Xanthine dehydrogenase	0.81
Luteolin	XDH	Xanthine dehydrogenase	0.76
Luteolin	XDH	Xanthine dehydrogenase/oxidase	1
Quercetin	XDH	Xanthine dehydrogenase	0.83
Quercetin	XDH	Xanthine dehydrogenase/oxidase	0.9
1,2,3,4,6-penta-O-galloyl-e-D-glucose	HCV NS3/4A	Hepatitis C virus serine protease, NS3/NS4A	1
1,3,4,6-Tetra-O-galloyl-β-D-glucose	HCV NS3/4A	Hepatitis C virus serine protease, NS3/NS4A	0.98
1,3,6-Tri-O-galloyl-β-D-glucose	HCV NS3/4A	Hepatitis C virus serine protease, NS3/NS4A	0.98
1,6,-di-O-galloyl-D-glucose	HCV NS3/4A	Hepatitis C virus serine protease, NS3/NS4A	0.94
2,3,4,6 tetra-O-galloyl-β-D-glucose	HCV NS3/4A	Hepatitis C virus serine protease, NS3/NS4A	0.7
2,3,4,6 tetra-O-galloyl-β-D-glucose	HIV1	Human immunodeficiency virus type 1 integrase	0.8
2α-hydroxyursolic acid	RORC	Nuclear receptor ROR-gamma (RORC)	0.97
2α-hydroxyursolic acid	PNLIP	Pancreatic triacylglycerol lipase	0.96
3,4,6-tri-O-galloyl-D- glucose	HCV NS3/4A	Hepatitis C virus serine protease, NS3/NS4A	0.87
3,4,6-tri-O-galloyl-D- glucose	HIV1	Human immunodeficiency virus type 1 integrase	0.7
3,4′-Dimethoxy quercetin	Gyr	DNA Gyrase	0.7
3,4′-Dimethoxy quercetin	HIV1	Human immunodeficiency virus type 1 integrase	0.88
3,4′-Dimethoxy quercetin	MMP9	Matrix metalloproteinase-9	0.7
3,4′-Dimethoxy quercetin	TNKS1	Poly [ADP-ribose] polymerase tankyrase-1	0.75
3,4′-Dimethoxy quercetin	TNKS2	Poly [ADP-ribose] polymerase tankyrase-2	0.75
3,4′-Dimethoxy quercetin	pim1	Serine/threonine-protein kinase pim-1	0.9
3,4′-Dimethoxy quercetin	VEGFR2	Vascular endothelial growth factor receptor 2	0.82
3-Methoxy quercetin	Gyr	DNA Gyrase	0.7
3-Methoxy quercetin	HIV1	Human immunodeficiency virus type 1 integrase	0.8
3-Methoxy quercetin	TNKS1	Poly [ADP-ribose] polymerase tankyrase-1	0.71
3-Methoxy quercetin	TNKS2	Poly [ADP-ribose] polymerase tankyrase-2	0.71
3-Methoxy quercetin	pim1	Serine/threonine-protein kinase pim-1	0.81
3-Methoxy quercetin	VEGFR2	Vascular endothelial growth factor receptor 2	0.75
Beta-sitosterol	DHCR7	7-dehydrocholesterol reductase	0.72
Beta-sitosterol	N/A	Delta(24)-sterol reductase	0.75
Beta-sitosterol	RORC	Nuclear receptor ROR-gamma (RORC)	0.98
Beta-sitosterol	Oatp1d1	Organic anion-transporting polypeptide 1D1 (Oatp1d1)	0.87
Casuarinin	IL6	Interleukin-6	0.74
Chebulagic acid	TOP1	DNA topoisomerase I (Topo I)	0.94
Chebulagic acid	HCV NS3/4A	Hepatitis C virus serine protease, NS3/NS4A	0.7
Chebulanin	TOP1	DNA topoisomerase I (Topo I)	0.88
Chebulanin	TOP2	DNA topoisomerase II	0.7
Chebulic acid	IL6	Interleukin-6	0.7
Chebulinic acid	TOP1	DNA topoisomerase I (Topo I)	0.89
Chebulinic acid	TOP2	DNA topoisomerase II	0.7
Chebulosides II	ATP1A4/ATP1B1	N+/K+ ATPase alpha-4/beta-1	0.7
Chebulosides II	ATP1A4/ATP1B3	N+/K+ ATPase alpha-4/beta-3	0.7
Chebulosides II	ATP1A2/ATP1B1	Na+/K+ ATPase alpha-2/beta-1	0.7
Chebulosides II	ATP1A3/ATP1B1	Na+/K+ ATPase alpha-3/beta-1	0.7
Corilagin	HCV NS3/4A	Hepatitis C virus serine protease, NS3/NS4A	0.74
Ellagic acid	TEK	Angiopoietin-1 receptor	1
Ellagic acid	CA	Carbonic anhydrase	0.7
Ellagic acid	CA2/CA9	Carbonic anhydrases; II & IX	0.7
Ellagic acid	Gyr	DNA Gyrase	1
Ellagic acid	VEGFR2	Vascular endothelial growth factor receptor 2	1
Eugenol	HTR2B	5-hydroxytryptamine receptor 2B	0.7
Eugenol	ftuFabl	Enoyl-[acyl-carrier-protein] reductase [NADH] (ftuFabl)	0.7
Eugenol	FabI	Enoyl-ACP Reductase (FabI)	0.7
Eugenol	FabI1	Enoyl-ACP reductase (FabI1)	0.7
Isoquercetin	HIV1	Human immunodeficiency virus type 1 integrase	0.7
Isoquercetin	MMP9	Matrix metalloproteinase-9	0.7
Isoquercetin	AMY2A	Pancreatic alpha-amylase (HPA)	0.94
Luteolin	Gyr	DNA Gyrase	0.7
Luteolin	HIV1	Human immunodeficiency virus type 1 integrase	0.88
Luteolin	TNKS1	Poly [ADP-ribose] polymerase tankyrase-1	0.77
Luteolin	TNKS2	Poly [ADP-ribose] polymerase tankyrase-2	0.77
Luteolin	AKT2	Serine/threonine-protein kinase pim-1	0.9
Luteolin	VEGFR2	Vascular endothelial growth factor receptor 2	0.84
Neochebulagic acid	TOP1	DNA topoisomerase I (Topo I)	0.81
Neochebulinic acid	TOP2	DNA topoisomerase I (Topo I)	0.7
Neochebulinic acid	IL6	Interleukin-6	0.7
Penta-O galloyl-β-D-glucose	HCV NS3/4A	Hepatitis C virus serine protease, NS3/NS4A	1
Phyllanemblinin E	TOP1	DNA topoisomerase I (Topo I)	0.73
Phyllanemblinin E	TOP2	DNA topoisomerase II	0.7
Phyllanemblinin E	IL6	Interleukin-6	0.7
Phyllanemblinin F	TOP1	DNA topoisomerase I (Topo I)	0.73
Phyllanemblinin F	TOP2	DNA topoisomerase II	0.7
Phyllanemblinin F	IL6	Interleukin-6	0.7
Punicacortein C	Rmlc	dTDP-4-dehydrorhamnose 3,5-epimerase RmlC	0.75
Punicacortein D	IL6	Interleukin-6	0.74
Punicalagin	Rmlc	dTDP-4-dehydrorhamnose 3,5-epimerase RmlC	0.96
Quercetin	Gyr	DNA Gyrase	0.7
Quercetin	HIV1	Human immunodeficiency virus type 1 integrase	0.98
Quercetin	TNKS1	Poly [ADP-ribose] polymerase tankyrase-1	0.7
Quercetin	TNKS2	Poly [ADP-ribose] polymerase tankyrase-2	0.7
Quercetin	pim1	Serine/threonine-protein kinase pim-1	1
Quercetin	VEGFR2	Vascular endothelial growth factor receptor 2	0.92
Rutin	HIV1	Human immunodeficiency virus type 1 integrase	0.7
Rutin	MMP9	Matrix metalloproteinase-9	0.7
Rutin	AMY2A	Pancreatic alpha-amylase (HPA)	0.96
Sennoside	HCV NS3/4A	Hepatitis C virus serine protease, NS3/NS4A	0.7
Tellimagrandin I	HCV NS3/4A	Hepatitis C virus serine protease, NS3/NS4A	0.7
Tercatain	HCV NS3/4A	Hepatitis C virus serine protease, NS3/NS4A	0.75
Terchebulin	Rmlc	dTDP-4-dehydrorhamnose 3,5-epimerase RmlC	0.86
Terflavin- B	Rmlc	dTDP-4-dehydrorhamnose 3,5-epimerase RmlC	1
Terflavin-A	Rmlc	dTDP-4-dehydrorhamnose 3,5-epimerase RmlC	0.96
Terflavin-C	Rmlc	dTDP-4-dehydrorhamnose 3,5-epimerase RmlC	0.96
Terflavin-D	Rmlc	dTDP-4-dehydrorhamnose 3,5-epimerase RmlC	0.99

## Sheet: S4
Table S4: Phytocompounds predicted to target HCV NS3/4A and other protein molecules involved in immune system
COMPOUND	ID	Name	P value
1,2,3,4,6-penta-O-galloyl-e-D-glucose	F10	Coagulation factor X	1
1,2,3,4,6-penta-O-galloyl-e-D-glucose	F11	Coagulation factor XI	0.81
1,2,3,4,6-penta-O-galloyl-e-D-glucose	F2	Thrombin	0.7
1,2,3,4,6-penta-O-galloyl-e-D-glucose	GSTO1	glutathione S-transferase	1
1,2,3,4,6-penta-O-galloyl-e-D-glucose	HSP90AA1	Heat shock protein HSP 90-alpha	0.72
1,2,3,4,6-penta-O-galloyl-e-D-glucose	PARG	Poly(ADP-ribose) glycohydrolase	0.79
1,2,3,4,6-penta-O-galloyl-e-D-glucose	PDK1	Pyruvate dehydrogenase (PDH)	0.84
1,2,3,4,6-penta-O-galloyl-e-D-glucose	PLAT	Tissue-type plasminogen activator	1
1,2,3,4,6-penta-O-galloyl-e-D-glucose	PLAU	Urokinase-type plasminogen activator	1
1,2,3,4,6-penta-O-galloyl-e-D-glucose	PLAU	Urokinase-type plasminogen activator (uPA)	1
1,2,3,4,6-penta-O-galloyl-e-D-glucose	PTPN1	Protein-tyrosine phosphatase 1B	0.7
1,2,3,4,6-penta-O-galloyl-e-D-glucose	PTPN2	Tyrosine-protein phosphatase non-receptor type 2	1
1,2,3,4,6-penta-O-galloyl-e-D-glucose	RGS4	regulator of G-protein signaling 4	1
1,2,3,4,6-penta-O-galloyl-e-D-glucose	RGS7	RGS7	1
1,2,3,4,6-penta-O-galloyl-e-D-glucose	SERPINE1	Plasminogen activator inhibitor-1	1
1,2,3,4,6-penta-O-galloyl-e-D-glucose	SQLE	Squalene monooxygenase	1
1,2,3,4,6-penta-O-galloyl-e-D-glucose	TDP1	Tyrosyl-DNA phosphodiesterase 1 (TDP1)	0.71
1,2,3,4,6-penta-O-galloyl-e-D-glucose	TPM1	cardiac alpha tropomyosin	0.74
1,2,3,4,6-penta-O-galloyl-e-D-glucose	HCV NS3/4A	Hepatitis C virus serine protease, NS3/NS4A	1
1,3,4,6-Tetra-O-galloyl-β-D-glucose	F10	Coagulation factor X	0.98
1,3,4,6-Tetra-O-galloyl-β-D-glucose	F11	Coagulation factor XI	0.8
1,3,4,6-Tetra-O-galloyl-β-D-glucose	F2	Thrombin	0.7
1,3,4,6-Tetra-O-galloyl-β-D-glucose	GSTO1	glutathione S-transferase	0.98
1,3,4,6-Tetra-O-galloyl-β-D-glucose	HSP90AA1	Heat shock protein HSP 90-alpha	0.72
1,3,4,6-Tetra-O-galloyl-β-D-glucose	PARG	Poly(ADP-ribose) glycohydrolase	0.81
1,3,4,6-Tetra-O-galloyl-β-D-glucose	PDK1	Pyruvate dehydrogenase (PDH)	0.83
1,3,4,6-Tetra-O-galloyl-β-D-glucose	PLAT	Tissue-type plasminogen activator	0.98
1,3,4,6-Tetra-O-galloyl-β-D-glucose	PLAU	Urokinase-type plasminogen activator	0.98
1,3,4,6-Tetra-O-galloyl-β-D-glucose	PLAU	Urokinase-type plasminogen activator (uPA)	0.98
1,3,4,6-Tetra-O-galloyl-β-D-glucose	PTPN1	Protein-tyrosine phosphatase 1B	0.7
1,3,4,6-Tetra-O-galloyl-β-D-glucose	PTPN2	Tyrosine-protein phosphatase non-receptor type 2	0.98
1,3,4,6-Tetra-O-galloyl-β-D-glucose	RGS4	regulator of G-protein signaling 4	0.98
1,3,4,6-Tetra-O-galloyl-β-D-glucose	RGS7	RGS7	0.98
1,3,4,6-Tetra-O-galloyl-β-D-glucose	SERPINE1	Plasminogen activator inhibitor-1	0.98
1,3,4,6-Tetra-O-galloyl-β-D-glucose	SQLE	Squalene monooxygenase	0.98
1,3,4,6-Tetra-O-galloyl-β-D-glucose	TDP1	Tyrosyl-DNA phosphodiesterase 1 (TDP1)	0.72
1,3,4,6-Tetra-O-galloyl-β-D-glucose	TPM1	cardiac alpha tropomyosin	0.75
1,3,4,6-Tetra-O-galloyl-β-D-glucose	HCV NS3/4A	Hepatitis C virus serine protease, NS3/NS4A	0.98
1,3,6-Tri-O-galloyl-β-D-glucose	F10	Coagulation factor X	0.98
1,3,6-Tri-O-galloyl-β-D-glucose	F11	Coagulation factor XI	0.79
1,3,6-Tri-O-galloyl-β-D-glucose	F2	Thrombin	0.7
1,3,6-Tri-O-galloyl-β-D-glucose	GSTO1	glutathione S-transferase	0.98
1,3,6-Tri-O-galloyl-β-D-glucose	HSP90AA1	Heat shock protein HSP 90-alpha	0.72
1,3,6-Tri-O-galloyl-β-D-glucose	PARG	Poly(ADP-ribose) glycohydrolase	0.81
1,3,6-Tri-O-galloyl-β-D-glucose	PDK1	Pyruvate dehydrogenase (PDH)	0.83
1,3,6-Tri-O-galloyl-β-D-glucose	PLAT	Tissue-type plasminogen activator	0.98
1,3,6-Tri-O-galloyl-β-D-glucose	PLAU	Urokinase-type plasminogen activator	0.98
1,3,6-Tri-O-galloyl-β-D-glucose	PLAU	Urokinase-type plasminogen activator (uPA)	0.98
1,3,6-Tri-O-galloyl-β-D-glucose	PTPN1	Protein-tyrosine phosphatase 1B	0.7
1,3,6-Tri-O-galloyl-β-D-glucose	PTPN2	Tyrosine-protein phosphatase non-receptor type 2	0.98
1,3,6-Tri-O-galloyl-β-D-glucose	RGS4	regulator of G-protein signaling 4	0.98
1,3,6-Tri-O-galloyl-β-D-glucose	RGS7	RGS7	0.98
1,3,6-Tri-O-galloyl-β-D-glucose	SERPINE1	Plasminogen activator inhibitor-1	0.98
1,3,6-Tri-O-galloyl-β-D-glucose	SQLE	Squalene monooxygenase	0.98
1,3,6-Tri-O-galloyl-β-D-glucose	TDP1	Tyrosyl-DNA phosphodiesterase 1 (TDP1)	0.73
1,3,6-Tri-O-galloyl-β-D-glucose	TPM1	cardiac alpha tropomyosin	0.76
1,3,6-Tri-O-galloyl-β-D-glucose	HCV NS3/4A	Hepatitis C virus serine protease, NS3/NS4A	0.98
1,6,-di-O-galloyl-D-glucose	F10	Coagulation factor X	0.94
1,6,-di-O-galloyl-D-glucose	F11	Coagulation factor XI	0.76
1,6,-di-O-galloyl-D-glucose	F2	Thrombin	0.7
1,6,-di-O-galloyl-D-glucose	GSTO1	glutathione S-transferase	0.94
1,6,-di-O-galloyl-D-glucose	HSP90AA1	Heat shock protein HSP 90-alpha	0.7
1,6,-di-O-galloyl-D-glucose	PARG	Poly(ADP-ribose) glycohydrolase	0.78
1,6,-di-O-galloyl-D-glucose	PDK1	Pyruvate dehydrogenase (PDH)	0.79
1,6,-di-O-galloyl-D-glucose	PLAT	Tissue-type plasminogen activator	0.94
1,6,-di-O-galloyl-D-glucose	PLAU	Urokinase-type plasminogen activator	0.94
1,6,-di-O-galloyl-D-glucose	PLAU	Urokinase-type plasminogen activator (uPA)	0.94
1,6,-di-O-galloyl-D-glucose	PTPN1	Protein-tyrosine phosphatase 1B	0.7
1,6,-di-O-galloyl-D-glucose	PTPN2	Tyrosine-protein phosphatase non-receptor type 2	0.94
1,6,-di-O-galloyl-D-glucose	RGS4	regulator of G-protein signaling 4	0.94
1,6,-di-O-galloyl-D-glucose	RGS7	RGS7	0.94
1,6,-di-O-galloyl-D-glucose	SERPINE1	Plasminogen activator inhibitor-1	0.94
1,6,-di-O-galloyl-D-glucose	SQLE	Squalene monooxygenase	0.94
1,6,-di-O-galloyl-D-glucose	TDP1	Tyrosyl-DNA phosphodiesterase 1 (TDP1)	0.75
1,6,-di-O-galloyl-D-glucose	TPM1	cardiac alpha tropomyosin	0.73
1,6,-di-O-galloyl-D-glucose	HCV NS3/4A	Hepatitis C virus serine protease, NS3/NS4A	0.94
2,3,4,6 tetra-O-galloyl-β-D-glucose	F10	Coagulation factor X	0.7
2,3,4,6 tetra-O-galloyl-β-D-glucose	F2	Thrombin	0.7
2,3,4,6 tetra-O-galloyl-β-D-glucose	GSTO1	glutathione S-transferase	0.7
2,3,4,6 tetra-O-galloyl-β-D-glucose	PARG	Poly(ADP-ribose) glycohydrolase	0.71
2,3,4,6 tetra-O-galloyl-β-D-glucose	PLAT	Tissue-type plasminogen activator	0.72
2,3,4,6 tetra-O-galloyl-β-D-glucose	PLAU	Urokinase-type plasminogen activator	0.72
2,3,4,6 tetra-O-galloyl-β-D-glucose	PLAU	Urokinase-type plasminogen activator (uPA)	0.72
2,3,4,6 tetra-O-galloyl-β-D-glucose	PTPN2	Tyrosine-protein phosphatase non-receptor type 2	0.7
2,3,4,6 tetra-O-galloyl-β-D-glucose	RGS4	regulator of G-protein signaling 4	0.7
2,3,4,6 tetra-O-galloyl-β-D-glucose	RGS7	RGS7	0.7
2,3,4,6 tetra-O-galloyl-β-D-glucose	SERPINE1	Plasminogen activator inhibitor-1	0.72
2,3,4,6 tetra-O-galloyl-β-D-glucose	SQLE	Squalene monooxygenase	0.7
2,3,4,6 tetra-O-galloyl-β-D-glucose	HCV NS3/4A	Hepatitis C virus serine protease, NS3/NS4A	0.7
3,4,6-tri-O-galloyl-D- glucose	F10	Coagulation factor X	0.87
3,4,6-tri-O-galloyl-D- glucose	F11	Coagulation factor XI	0.7
3,4,6-tri-O-galloyl-D- glucose	F2	Thrombin	0.71
3,4,6-tri-O-galloyl-D- glucose	GSTO1	glutathione S-transferase	0.87
3,4,6-tri-O-galloyl-D- glucose	HSP90AA1	Heat shock protein HSP 90-alpha	0.74
3,4,6-tri-O-galloyl-D- glucose	PARG	Poly(ADP-ribose) glycohydrolase	0.92
3,4,6-tri-O-galloyl-D- glucose	PDK1	Pyruvate dehydrogenase (PDH)	0.73
3,4,6-tri-O-galloyl-D- glucose	PLAT	Tissue-type plasminogen activator	0.7
3,4,6-tri-O-galloyl-D- glucose	PLAU	Urokinase-type plasminogen activator	0.7
3,4,6-tri-O-galloyl-D- glucose	PLAU	Urokinase-type plasminogen activator (uPA)	0.7
3,4,6-tri-O-galloyl-D- glucose	PTPN1	Protein-tyrosine phosphatase 1B	0.7
3,4,6-tri-O-galloyl-D- glucose	PTPN2	Tyrosine-protein phosphatase non-receptor type 2	0.87
3,4,6-tri-O-galloyl-D- glucose	RGS4	regulator of G-protein signaling 4	0.87
3,4,6-tri-O-galloyl-D- glucose	RGS7	RGS7	0.87
3,4,6-tri-O-galloyl-D- glucose	SERPINE1	Plasminogen activator inhibitor-1	0.7
3,4,6-tri-O-galloyl-D- glucose	SQLE	Squalene monooxygenase	0.87
3,4,6-tri-O-galloyl-D- glucose	TDP1	Tyrosyl-DNA phosphodiesterase 1 (TDP1)	0.73
3,4,6-tri-O-galloyl-D- glucose	TPM1	cardiac alpha tropomyosin	0.7
3,4,6-tri-O-galloyl-D- glucose	HCV NS3/4A	Hepatitis C virus serine protease, NS3/NS4A	0.87
Chebulagic acid	RGS7	RGS7	0.92
Chebulagic acid	RGS8	Regulator of G-protein signaling 8	0.92
Chebulagic acid	HCV NS3/4A	Hepatitis C virus serine protease, NS3/NS4A	0.7
Corilagin	F10	Coagulation factor X	0.74
Corilagin	F2	Thrombin	0.88
Corilagin	GSTO1	glutathione S-transferase	0.74
Corilagin	PARG	Poly(ADP-ribose) glycohydrolase	0.7
Corilagin	PDK1	Pyruvate dehydrogenase (PDH)	0.7
Corilagin	PLAT	Tissue-type plasminogen activator	0.74
Corilagin	PLAU	Urokinase-type plasminogen activator	0.74
Corilagin	PLAU	Urokinase-type plasminogen activator (uPA)	0.74
Corilagin	PTPN1	Protein-tyrosine phosphatase 1B	0.7
Corilagin	PTPN2	Tyrosine-protein phosphatase non-receptor type 2	0.74
Corilagin	RGS4	regulator of G-protein signaling 4	0.74
Corilagin	RGS7	RGS7	0.74
Corilagin	SERPINE1	Plasminogen activator inhibitor-1	0.74
Corilagin	SQLE	Squalene monooxygenase	0.7
Corilagin	TDP1	Tyrosyl-DNA phosphodiesterase 1 (TDP1)	0.7
Corilagin	TPM1	cardiac alpha tropomyosin	1
Corilagin	HCV NS3/4A	Hepatitis C virus serine protease, NS3/NS4A	0.74
Tellimagrandin I	F10	Coagulation factor X	0.7
Tellimagrandin I	F2	Thrombin	0.99
Tellimagrandin I	GSTO1	glutathione S-transferase	0.7
Tellimagrandin I	PARG	Poly(ADP-ribose) glycohydrolase	0.7
Tellimagrandin I	PLAT	Tissue-type plasminogen activator	0.7
Tellimagrandin I	PLAU	Urokinase-type plasminogen activator	0.7
Tellimagrandin I	PLAU	Urokinase-type plasminogen activator (uPA)	0.7
Tellimagrandin I	PTPN2	Tyrosine-protein phosphatase non-receptor type 2	0.7
Tellimagrandin I	RGS4	regulator of G-protein signaling 4	0.7
Tellimagrandin I	RGS7	RGS7	0.7
Tellimagrandin I	SERPINE1	Plasminogen activator inhibitor-1	0.7
Tellimagrandin I	SQLE	Squalene monooxygenase	0.7
Tellimagrandin I	TDP1	Tyrosyl-DNA phosphodiesterase 1 (TDP1)	0.7
Tellimagrandin I	TPM1	cardiac alpha tropomyosin	0.89
Tellimagrandin I	HCV NS3/4A	Hepatitis C virus serine protease, NS3/NS4A	0.7
Tercatain	F10	Coagulation factor X	0.75
Tercatain	F2	Thrombin	0.89
Tercatain	GSTO1	glutathione S-transferase	0.75
Tercatain	PARG	Poly(ADP-ribose) glycohydrolase	0.7
Tercatain	PDK1	Pyruvate dehydrogenase (PDH)	0.7
Tercatain	PLAT	Tissue-type plasminogen activator	0.75
Tercatain	PLAU	Urokinase-type plasminogen activator	0.75
Tercatain	PLAU	Urokinase-type plasminogen activator (uPA)	0.75
Tercatain	PTPN1	Protein-tyrosine phosphatase 1B	0.7
Tercatain	PTPN2	Tyrosine-protein phosphatase non-receptor type 2	0.75
Tercatain	RGS4	regulator of G-protein signaling 4	0.75
Tercatain	RGS7	RGS7	0.75
Tercatain	SERPINE1	Plasminogen activator inhibitor-1	0.75
Tercatain	SQLE	Squalene monooxygenase	0.7
Tercatain	TDP1	Tyrosyl-DNA phosphodiesterase 1 (TDP1)	0.7
Tercatain	TPM1	cardiac alpha tropomyosin	1
Tercatain	HCV NS3/4A	Hepatitis C virus serine protease, NS3/NS4A	0.75

## Sheet: S5
Table S5: Pathways modulated by the protein molecules targeted by the phytocompounds
Reactome ID	Pathway	Gene count	Background gene count	FDR	Genes within pathway
HSA-109582	Hemostasis	8	601	1.52e-05	F10, F11, F2, LCK, PLAT, PLAU, PTPN1, SERPINE1
HSA-75205	Dissolution of Fibrin Clot	3	13	5.08e-05	PLAT, PLAU, SERPINE1
HSA-140837	Intrinsic Pathway of Fibrin Clot Formation	3	22	0.00014	F10, F11, F2
HSA-140877	Formation of Fibrin Clot (Clotting Cascade)	3	39	0.00051	F10, F11, F2
HSA-162582	Signal Transduction	11	2605	0.00051	F2, HSP90AA1, LCK, PDK1, PLAT, PTPN1, PTPN2, RGS4, RGS7, RGS8, SERPINE1
HSA-159763	Transport of gamma-carboxylated protein precursors from the endoplasmic reticulum to the Golgi apparatus	2	9	0.0018	F10, F2
HSA-159740	Gamma-carboxylation of protein precursors	2	10	0.0019	F10, F2
HSA-159782	Removal of aminoterminal propeptides from gamma-carboxylated proteins	2	10	0.0019	F10, F2
HSA-159854	Gamma-carboxylation, transport, and amino-terminal cleavage of proteins	2	11	0.0019	F10, F2
HSA-9006934	Signaling by Receptor Tyrosine Kinases	5	437	0.0019	HSP90AA1, LCK, PLAT, PTPN1, PTPN2
HSA-76002	Platelet activation, signaling and aggregation	4	256	0.0023	F2, LCK, PTPN1, SERPINE1
HSA-6807004	Negative regulation of MET activity	2	20	0.0038	PTPN1, PTPN2
HSA-140875	Common Pathway of Fibrin Clot Formation	2	22	0.0042	F10, F2
HSA-1280215	Cytokine Signaling in Immune system	5	654	0.0062	GSTO1, HSP90AA1, LCK, PTPN1, PTPN2
HSA-76009	Platelet Aggregation (Plug Formation)	2	37	0.0096	F2, PTPN1
HSA-163841	Gamma carboxylation, hypusine formation and arylsulfatase activation	2	39	0.01	F10, F2
HSA-449147	Signaling by Interleukins	4	439	0.0111	GSTO1, HSP90AA1, LCK, PTPN2
HSA-168256	Immune System	7	1925	0.0245	F2, GSTO1, HSP90AA1, LCK, PLAU, PTPN1, PTPN2
HSA-6806834	Signaling by MET	2	76	0.03	PTPN1, PTPN2

## Sheet: S6
Table S6: Probablity score of phytocompound to extert side effects
Pa: Probability of activity. Higher the Pa value Higher will be the chance to produce side effect
Pi: Probability of inactivity. Higher the Pi value Lower will be the chance to produce side effect
Phytocompounds	MW (g)	MF	Side effects
			Pa	Pi	Effect
1,2,3,4,6-penta-O-galloyl-e-D-glucose	940.12	C41 H32 O26	0.63	0.129	Hepatotoxicity
			0.39	0.09	Nephrotoxicity
1,3,4,6-Tetra-O-galloyl-β-D-glucose	788.11	C34 H28 O22	0.442	0.229	Hepatotoxicity
			0.412	0.08	Nephrotoxicity
1,3,6-Tri-O-galloyl-β-D-glucose	636.1	C27 H24 O18	0.44	0.069	Nephrotoxicity
			0.351	0.299	Hepatotoxicity
1,6,-di-O-galloyl-D-glucose	484.09	C20 H20 O14	0.475	0.058	Nephrotoxicity
2,3,4,6 tetra-O-galloyl-β-D-glucose	788.11	C34 H28 O22	0	0	Non-toxic
3,4,6-tri-O-galloyl-D- glucose	636.1	C27 H24 O18	0.524	0.043	Nephrotoxicity
			0.442	0.229	Hepatotoxicity
Chebulagic acid	954.1	C41 H30 O27	0	0	Non-toxic
Corilagin	634.08	C27 H22 O18	0	0	Non-toxic
Tellimagrandin I	786.09	C34 H26 O22	0	0	Nil
Tercatain	786.09	C34 H26 O22	0	0	Nil
